# Supplementary material for: A systematic review and meta-analysis of yoga for arterial hypertension
Source: PLoS One. 2025 May 14;20(5):e0323268. doi: 10.1371/journal.pone.0323268 (PMC12077774; doi:10.1371/journal.pone.0323268)
Supplement: S1 Table — (XLSX) [file pone.0323268.s001.xlsx]

## Sheet: Included Excluded Studies
	Result	Inclusion/exclusion	Reason for exclusion	Additional Information
1.	Alamgir ANM. Medicinal, Non-medicinal, Biopesticides, Color- and Dye-Yielding Plants; Secondary Metabolites and Drug Principles; Significance of Medicinal Plants; Use of Medicinal Plants in the Systems of Traditional and Complementary and Alternative Medicines (CAMs). Therapeutic Use of Medicinal Plants and Their Extracts: Volume 1. Progress in Drug Research. 732017. p. 61-104.	excluded	Book
2.	Arya J, Verma P, Mathur D, Tyagi R, Pannu V, Anand A. Yoga for Dyslipidemia. The Principles and Practice of Yoga in Cardiovascular Medicine2022. p. 223-41.	excluded	Book
3.	Basu-Ray I, Mehta D. The Principles and Practice of Yoga in Cardiovascular Medicine2022. 1-408 p.	excluded	Book
4.	Bigliassi M. Psychological and Cardiovascular Effects of Meditation and Yoga. Brain and Heart Dynamics2020. p. 913-20.	excluded	Book
5.	Chatterjee S, Bhattacharya P. Cardiometabolic Syndrome and Effects of Yoga. The Principles and Practice of Yoga in Cardiovascular Medicine2022. p. 167-95.	excluded	Book
6.	Crescentini C, Feruglio S. Non-pharmacological Approaches Based on Mind-Body Medicine to Enhancement of Cognitive and Brain Reserve in Humans. Neurobiological and Psychological Aspects of Brain Recovery. Contemporary Clinical Neuroscience. Part F2762023. p. 151-75.	excluded	Book
7.	Criswell E, Patel KC. The Yoga Path as a Way of Life. Modern Psychology and Ancient Wisdom2015. p. 162-86.	excluded	Book
8.	Fricchione G. Yoga in the Management of Cardiovascular Disease: A Brief Introduction. The Principles and Practice of Yoga in Cardiovascular Medicine2022. p. 55-66.	excluded	Book
9.	Jovanov E. On Physiological Bases of States of Expanded Consciousness. States of Consciousness. The Frontiers Collection. Part F9582011. p. 203-21.	excluded	Book
10.	Majumdar P, Majumdar D. Yogic Practices for High-Altitude Ailments. Management of High Altitude Pathophysiology2018. p. 307-19.	excluded	Book
11.	Mariappan R, Subramanian MR. Experimental Investigation of Cognitive Impact of Yoga Meditation on Physical and Mental Health Parameters Using Electro Encephalogram. Soft Computing and Medical Bioinformatics. SpringerBriefs in Applied Sciences and Technology2019. p. 129-39.	excluded	Book
12.	Meadows G, Shawyer F. Mindfulness- and Meditation-Based Healthcare Approach Implications for Prevention, Detection, and Treatment in Cardiology. Handbook of Psychocardiology2016. p. 1023-41.	excluded	Book
13.	Metri K, Nagaratna R, Singh A. Role of Yoga in Prevention and Management of Type 2 Diabetes Mellitus (T2DM) and Its Complications. The Principles and Practice of Yoga in Cardiovascular Medicine2022. p. 197-203.	excluded	Book
14.	Moraes-Silva IC, Mostarda CT, Silva-Filho AC, Irigoyen MC. Hypertension and exercise training: Evidence from clinical studies. Advances in Experimental Medicine and Biology. 10002017. p. 65-84.	excluded	Book
15.	Narahari SR, Aggithaya MG, Ryan TJ. Advances in understanding the use of yoga as therapy in lymphedema. Handbook of Research on Evidence-Based Perspectives on the Psychophysiology of Yoga and Its Applications2020. p. 263-82.	excluded	Book
16.	National Guideline C. NICE Evidence Reviews Collection. Evidence review for relaxation therapies: Hypertension in adults: diagnosis and management: Evidence review H. NICE Evidence Reviews Collection. London: National Institute for Health and Care Excellence (NICE)	excluded	Book
17.	Norris KC, Beech BM. Yoga and Cardiovascular Disease Prevention in African Americans and Hispanics. The Principles and Practice of Yoga in Cardiovascular Medicine2022. p. 277-84.	excluded	Book
18.	Schepens Wimberly A. A yoga intervention for substance use and stress for returning citizens. 2017:143. PubMed PMID: CN-02011717.	excluded	Book
19.	Schneider RH, Marwaha K, Salerno J. Meditation in Prevention and Treatment of Cardiovascular Disease: An Evidence-Based Review. In: Basu-Ray I, Mehta D, editors. The Principles and Practice of Yoga in Cardiovascular Medicine. Singapore: Springer	excluded	Book
20.	Selph SS, Skelly AC, Wasson N, Dettori JR, Brodt ED, Ensrud E, et al. AHRQ Comparative Effectiveness Reviews. Physical Activity and the Health of Wheelchair Users: A Systematic Review in Multiple Sclerosis, Cerebral Palsy, and Spinal Cord Injury. Rockville (MD): Agency for Healthcare Research and Quality (US); 2021.	excluded	Book
21.	Shkëmbi F. Mindfulness: An Alternative Perspective for the Management of Anxiety Symptoms2023. 1-133 p.	excluded	Book
22.	Sridevi G. A Review on the Effect of Deep Breathing Exercises on Stress Reduction. Horizons in Neuroscience Research. 482022. p. 149-60.	excluded	Book
23.	Subudhi D, Manivannan M. An Exploration of Influence of Duration on Physiological Effects of Asanas. Handbook of Research on Evidence-Based Perspectives on the Psychophysiology of Yoga and Its Applications. Advances in Medical Diagnosis, Treatment, and Care2021. p. 451-74.	excluded	Book
24.	Tolbaños-Roche L, Menon P, Tiwari S. Yoga in the Management of Arterial Hypertension. The Principles and Practice of Yoga in Cardiovascular Medicine2022. p. 285-301.	excluded	Book
25.	Vijayaganth V, Naveenkumar M. Smart Sensor Based Prognostication of Cardiac Disease Prediction Using Machine Learning Techniques. Applications of Machine Learning in Big-Data Analytics and Cloud Computing2021. p. 63-80.	excluded	Book
26.	Aymonier M, Mazzioto A, Gaigne L, Swiader L, Durand JM. [Retinal vein occlusion in a young patient: Where does intraocular hypertension come from?]. Rev Med Interne. 2018;39(10):813-5. Epub 2018/07/10. doi: 10.1016/j.revmed.2018.06.004. PubMed PMID: 29983207.	excluded	Case report
27.	Balamurugan A, Srikanth K. A rare case of branch retinal vein occlusion following Sirsasana. Int J Yoga. 2016;9(2):173-5. Epub 2016/08/12. doi: 10.4103/0973-6131.183715. PubMed PMID: 27512326; PubMed Central PMCID: PMCPMC4959329.	excluded	Case report
28.	Bartholomew JR, Smolock CJ, Kirksey L, Lyden SP, Badrinathan B, Whitelaw S, et al. Jugular Venous Aneurysm. Ann Vasc Surg. 2020;68:567 e5- e9. Epub 2020/05/23. doi: 10.1016/j.avsg.2020.04.075. PubMed PMID: 32439525.	excluded	Case report
29.	Blandthorn J, James K, Bowman E, Bonomo Y, Amir LH. Two Case Studies Illustrating a Shared Decision-Making Approach to Illicit Methamphetamine Use and Breastfeeding. Breastfeed Med. 2017;12(6):381-5. Epub 2017/05/23. doi: 10.1089/bfm.2017.0010. PubMed PMID: 28530453.	excluded	Case report
30.	Boddu P, Patel S, Shahrrava A. Sudden Cardiac Arrest From Heat Stroke: Hidden Dangers of Hot Yoga. Am J Med. 2016;129(8):e129-30. Epub 2016/04/25. doi: 10.1016/j.amjmed.2016.03.030. PubMed PMID: 27107927.	excluded	Case report
31.	Brownstein AH, Dembert ML. Treatment of essential hypertension with yoga relaxation therapy in a USAF aviator: a case report. Aviat Space Environ Med. 1989;60(7):684-7. Epub 1989/07/01. PubMed PMID: 2669722.	excluded	Case report
32.	Chaurasia RK, Rauniyar SK. Inguinal hernia in a continuous ambulatory peritoneal dialysis patient practising "Kapal Bhati" therapy. J Nepal Health Res Counc. 2013;11(23):80-2. Epub 2013/06/22. PubMed PMID: 23787533.	excluded	Case report
33.	Chockalingam A, Kumar S, Ferrer MS, Gajagowni S, Isaac M, Karuparthi P, et al. Siddha fasting in obese acute decompensated heart failure may improve hospital outcomes through empowerment and natural ketosis. Explore (NY). 2022;18(6):714-8. Epub 2022/01/07. doi: 10.1016/j.explore.2021.12.003. PubMed PMID: 34987003.	excluded	Case report
34.	Choi EY, Allen K, McDonnough M, Massera D, Ostfeld RJ. A plant-based diet and heart failure: case report and literature review. J Geriatr Cardiol. 2017;14(5):375-8. Epub 2017/06/21. doi: 10.11909/j.issn.1671-5411.2017.05.003. PubMed PMID: 28630617; PubMed Central PMCID: PMCPMC5466944.	excluded	Case report/Review
35.	Cohen DL, Wintering N, Tolles V, Townsend RR, Farrar JT, Galantino ML, et al. Cerebral blood flow effects of yoga training: preliminary evaluation of 4 cases. J Altern Complement Med. 2009;15(1):9-14. Epub 2009/09/23. doi: 10.1089/acm.2008.0008. PubMed PMID: 19769471; PubMed Central PMCID: PMCPMC3155099.	excluded	Case series
36.	de Barros DS, Bazzaz S, Gheith ME, Siam GA, Moster MR. Progressive optic neuropathy in congenital glaucoma associated with the Sirsasana yoga posture. Ophthalmic Surg Lasers Imaging. 2008;39(4):339-40. Epub 2008/08/23. doi: 10.3928/15428877-20080701-03. PubMed PMID: 18717444.	excluded	Case report
37.	Frey V, Engelberger RP, Psathas E. Case report: Isolated dissection of the left gastric artery: an unusual cause of acute abdominal pain. Front Cardiovasc Med. 2023;10:1240853. Epub 2023/09/01. doi: 10.3389/fcvm.2023.1240853. PubMed PMID: 37655216; PubMed Central PMCID: PMCPMC10466798.	excluded	Case report
38.	Gowda S, Mohanty S, Saoji A, Nagarathna R. Integrated Yoga and Naturopathy module in management of Metabolic Syndrome: A case report. J Ayurveda Integr Med. 2017;8(1):45-8. Epub 2017/03/21. doi: 10.1016/j.jaim.2016.10.006. PubMed PMID: 28318814; PubMed Central PMCID: PMCPMC5377479.	excluded	Case report
39.	Guzman DC, Brizuela NO, Peraza AV, Herrera MO, Mejia GB, Juarez Olguin H. Post COVID-19 Vertigo in a Patient with Hypothyroidism: A Case Report. Diabetes Metab Syndr Obes. 2024;17:1845-51. Epub 2024/05/06. doi: 10.2147/DMSO.S459711. PubMed PMID: 38706809; PubMed Central PMCID: PMCPMC11069111.	excluded	Case report
40.	Hashemi N, Yang D, Shergold D, Tennen G, Fan-Lun C. Clozapine for Management of Neuropsychiatric Symptoms in Dementia with Lewy Bodies: Case Report and Literature Review. Can J Hosp Pharm. 2023;76(4):340-5. Epub 2023/09/28. doi: 10.4212/cjhp.3390. PubMed PMID: 37767388; PubMed Central PMCID: PMCPMC10522355 Branch of the Canadian Society of Hospital Pharmacists (paid to the institution) and has re…	excluded	Case report/Review
41.	Kavitha T, Aruchunan M, Pandian PS, Venkateswaran ST. Integrated yoga and naturopathy on cardiovascular functions and mental health in a patient with COVID-19: A case report. J Family Med Prim Care. 2022;11(7):4016-8. Epub 2022/11/18. doi: 10.4103/jfmpc.jfmpc_1601_21. PubMed PMID: 36387620; PubMed Central PMCID: PMCPMC9648230.	excluded	Case report
42.	Khan AZ, Varghese J, Kodre S, Niware M, Pansare S, Bhatia S, et al. Ayurveda and Yoga management of chronic alcoholism sequelae - A case report. Journal of Ayurveda and Integrative Medicine. 2024;15(1). doi: 10.1016/j.jaim.2023.100862.	excluded	Case report
43.	Kumari S, S DL, B S, Khanal S. Efficacy of Integrated Ayurveda treatment protocol in type 2 Diabetes Mellitus - A case report. J Ayurveda Integr Med. 2022;13(1):100512. Epub 2021/12/15. doi: 10.1016/j.jaim.2021.08.005. PubMed PMID: 34903437; PubMed Central PMCID: PMCPMC8728054.	excluded	Case report
44.	Kurian J, Vijayakumar V, Mooventhan A, Mavathur R. Effect of yoga on plasma glucose, lipid profile, blood pressure and insulin requirement in a patient with type 1 diabetes mellitus. J Complement Integr Med. 2021;18(3):649-51. Epub 2021/04/02. doi: 10.1515/jcim-2020-0215. PubMed PMID: 33794078.	excluded	Case report
45.	Mangaiarkarasi N, Senthilkumar C, Manavalan N, Mooventhan A. Effect of yoga and naturopathy-based lifestyle modification on left ventricular ejection fraction in a patient with severe triple vessel disease: A case report. Explore (NY). 2020;16(2):94-6. Epub 2019/12/12. doi: 10.1016/j.explore.2019.11.006. PubMed PMID: 31822440.	excluded	Case report
46.	Mastrangelo MA, Galantino ML, House L. Effects of yoga on quality of life and flexibility in menopausal women: a case series. Explore (NY). 2007;3(1):42-5. Epub 2007/01/20. doi: 10.1016/j.explore.2006.10.007. PubMed PMID: 17234568.	excluded	Case series
47.	Mishra A, Bentur SA, Thakral S, Garg R, Duggal B. The use of integrative therapy based on Yoga and Ayurveda in the treatment of a high-risk case of COVID-19/SARS-CoV-2 with multiple comorbidities: a case report. J Med Case Rep. 2021;15(1):95. Epub 2021/02/26. doi: 10.1186/s13256-020-02624-1. PubMed PMID: 33627186; PubMed Central PMCID: PMCPMC7903378.	excluded	Case report
48.	Miyamura M, Nishimura K, Ishida K, Katayama K, Shimaoka M, Hiruta S. Is man able to breathe once a minute for an hour?: the effect of yoga respiration on blood gases. Jpn J Physiol. 2002;52(3):313-6. Epub 2002/09/17. doi: 10.2170/jjphysiol.52.313. PubMed PMID: 12230808.	excluded	Case report
49.	Mooventhan A, Shetty GB. Effect of Integrative Naturopathy and Yoga in a Patient with Rheumatoid Arthritis Associated with Type 2 Diabetes and Hypertension. Anc Sci Life. 2017;36(3):163-6. Epub 2017/09/05. doi: 10.4103/asl.ASL_80_16. PubMed PMID: 28867861; PubMed Central PMCID: PMCPMC5566828.	excluded	Case report
50.	Patil S. A case series sharing novel experience of treating viral pandemic cases of morbid, mid aged, mild, moderate & severe grade with only Ayurvedic Medicines. J Ayurveda Integr Med. 2022;13(1):100420. Epub 2021/05/25. doi: 10.1016/j.jaim.2021.03.002. PubMed PMID: 34024691; PubMed Central PMCID: PMCPMC8136275.	excluded	Case series
51.	Rastogi R, Bendore P. Effect of naturopathy treatments and yogic practices on cervical spondylosis – A case report. Indian Journal of Physiology and Pharmacology. 2015;59(4):442-5.	excluded	Case report
52.	Revadi SS, Kavitha V, Mooventhan A. Effect of yoga and naturopathy on liver, renal and cardiorespiratory functions of a patient with hepatic cirrhosis with portal hypertension and ascites: a case report. J Complement Integr Med. 2018;15(4). Epub 2018/07/20. doi: 10.1515/jcim-2017-0098. PubMed PMID: 30024854.	excluded	Case report
53.	Sachinvala ND, Stergiou A, Haines DE. Remitting long-standing major depression in a multiple sclerosis patient with several concurrent conditions. Neuropsychiatr Dis Treat. 2018;14:2545-50. Epub 2018/10/17. doi: 10.2147/NDT.S169292. PubMed PMID: 30323603; PubMed Central PMCID: PMCPMC6175567.	excluded	Case report
54.	Sane R, Mandole R, Amin G. Use of reverse diet kit as a treatment to regress atheroma in a known CAD patient: A case report. J Ayurveda Integr Med. 2022;13(2):100511. Epub 2022/01/03. doi: 10.1016/j.jaim.2021.08.004. PubMed PMID: 34973885; PubMed Central PMCID: PMCPMC8814396.	excluded	Case report
55.	Santoro RC, Giuffrida G, Daniele F, Gagliano F, Mansueto MF, Calafiore V, et al. Tailoring haemophilia A prophylaxis with BAY 81-8973: A case series. Transfus Apher Sci. 2020;59(6):102897. Epub 2020/08/18. doi: 10.1016/j.transci.2020.102897. PubMed PMID: 32800533.	excluded	Case series
56.	Schievink WI, Maya MM, Chow W, Louy C. Reversible cerebral vasoconstriction in spontaneous intracranial hypotension. Headache. 2007;47(2):284-7. Epub 2007/02/16. doi: 10.1111/j.1526-4610.2006.00696.x. PubMed PMID: 17300371.	excluded	Case report
57.	Shirkande A, Shirkande A. Ayurvedic evaluation and treatment of Covid 19: A case report. Journal of Ayurveda and Integrative Medicine. 2022;13(1). doi: 10.1016/j.jaim.2021.07.005.	excluded	Case report
58.	Suthar N, Garg N, Sharma P. Opioid use disorder in a 5-year-old child: A case report from Western Rajasthan. Journal of Indian Association for Child and Adolescent Mental Health. 2019;15(4):85-91.	excluded	Case report
59.	Takahashi J, Hamrick I. Does yoga improve balance in the elderly? Evidence-Based Practice. 2016;19(12):5.	excluded	Case report
60.	Unwin D, Tobin S. A patient request für some "deprescribing". BMJ. 2015;351:h4023. Epub 2015/08/05. doi: 10.1136/bmj.h4023. PubMed PMID: 26239952.	excluded	Case report
61.	Ashok A, Kumar KUD, Gopalakrishnan M. Outcome of Chair Aerobics & Pranayama on Anxiety and Exercise Tolerance in Coronary Artery Bypass Grafting Patients: Study Protocol of a Randomized Clinical Trial. Int J Surg Protoc. 2021;25(1):238-43. Epub 2021/11/02. doi: 10.29337/ijsp.166. PubMed PMID: 34722956; PubMed Central PMCID: PMCPMC8533659.	excluded	Study Protocol
62.	Autkar Pusdekar Y, Dixit JV, Badhoniya N. Effectiveness of a lifestyle intervention for pre- hypertension and hypertension among school children of age group 13-17 years in an urban area in Eastern Maharashtra: study protocol for a pragmatic cluster randomized controlled trial. NeuroQuantology. 2022;20(9):1916‐27. doi: 10.14704/nq.2022.20.9.NQ44221. PubMed PMID: CN-02470249.	excluded	Study Protocol
63.	Biswas I, Lewis S, Chattopadhyay K. Content, Structure and Delivery Characteristics of Yoga Interventions for the Management of Osteoarthritis: A Systematic Review Protocol. Int J Environ Res Public Health. 2022;19(10). Epub 2022/05/29. doi: 10.3390/ijerph19105806. PubMed PMID: 35627341; PubMed Central PMCID: PMCPMC9140376.	excluded	Review Protocol
64.	Blom K, How M, Dai M, Baker B, Irvine J, Abbey S, et al. Hypertension Analysis of stress Reduction using Mindfulness meditatiON and Yoga (The HARMONY Study): study protocol of a randomised control trial. BMJ Open. 2012;2(2):e000848. Epub 2012/03/08. doi: 10.1136/bmjopen-2012-000848. PubMed PMID: 22396225; PubMed Central PMCID: PMCPMC3298834.	excluded	Study Protocol
65.	Bremner M, Blake B, Stiles C. The experiences of persons living with HIV who participate in mind-body and energy therapies: a systematic review protocol of qualitative evidence. JBI Database System Rev Implement Rep. 2015;13(10):41-9. Epub 2015/11/17. doi: 10.11124/jbisrir-2015-2321. PubMed PMID: 26571281.	excluded	Review Protocol
66.	Carlson LE, Zelinski EL, Speca M, Balneaves LG, Jones JM, Santa Mina D, et al. Protocol for the MATCH study (Mindfulness and Tai Chi for cancer health): A preference-based multi-site randomized comparative effectiveness trial (CET) of Mindfulness-Based Cancer Recovery (MBCR) vs. Tai Chi/Qigong (TCQ) for cancer survivors. Contemp Clin Trials. 2017;59:64-76. Epub 2017/06/04. doi: 10.1016/j.cct.2017…	excluded	Study Protocol
67.	Chattopadhyay K, Biswas I, Wang H. Barriers and Facilitators to Yoga for Obesity, Diabetes, and Hypertension: A Qualitative Systematic Review Protocol. Int J Yoga. 2023;16(2):148-52. Epub 2024/01/11. doi: 10.4103/ijoy.ijoy_138_23. PubMed PMID: 38204774; PubMed Central PMCID: PMCPMC10775848.	excluded	Review Protocol
68.	Chattopadhyay K, Mishra P, Singh K, Harris T, Hamer M, Greenfield SM, et al. Yoga programme for type-2 diabetes prevention (YOGA-DP) among high risk people in India: a multicentre feasibility randomised controlled trial protocol. BMJ Open. 2020;10(9):e036277. Epub 2020/09/09. doi: 10.1136/bmjopen-2019-036277. PubMed PMID: 32895271; PubMed Central PMCID: PMCPMC7477989.	excluded	Study Protocol
69.	Cohen DL, Bowler A, Fisher SA, Norris A, Newberg A, Rao H, et al. Lifestyle Modification in Blood Pressure Study II (LIMBS): study protocol of a randomized controlled trial assessing the efficacy of a 24 week structured yoga program versus lifestyle modification on blood pressure reduction. Contemp Clin Trials. 2013;36(1):32-40. Epub 2013/06/01. doi: 10.1016/j.cct.2013.05.010. PubMed PMID: 237219…	excluded	Study Protocol
70.	Dhungana RR, Khanal MK, Joshi S, Kalauni OP, Shakya A, Bhrutel V, et al. Impact of a structured yoga program on blood pressure reduction among hypertensive patients: study protocol for a pragmatic randomized multicenter trial in primary health care settings in Nepal. BMC Complement Altern Med. 2018;18(1):207. Epub 2018/07/07. doi: 10.1186/s12906-018-2275-9. PubMed PMID: 29976188; PubMed Central P…	excluded	Study Protocol
71.	Evans S, Cousins L, Tsao JC, Subramanian S, Sternlieb B, Zeltzer LK. A randomized controlled trial examining Iyengar yoga for young adults with rheumatoid arthritis: a study protocol. Trials. 2011;12:19. Epub 2011/01/25. doi: 10.1186/1745-6215-12-19. PubMed PMID: 21255431; PubMed Central PMCID: PMCPMC3033352.	excluded	Study Protocol
72.	Hutton B, Yazdi F, Bordeleau L, Morgan S, Cameron C, Kanji S, et al. Comparison of physical interventions, behavioral interventions, natural health products, and pharmacologics to manage hot flashes in patients with breast or prostate cancer: protocol for a systematic review incorporating network meta-analyses. Syst Rev. 2015;4(1):114. Epub 2015/08/27. doi: 10.1186/s13643-015-0099-y. PubMed PMID:…	excluded	Review Protocol
73.	Kandula NR, Patel Y, Dave S, Seguil P, Kumar S, Baker DW, et al. The South Asian Heart Lifestyle Intervention (SAHELI) study to improve cardiovascular risk factors in a community setting: design and methods. Contemp Clin Trials. 2013;36(2):479-87. Epub 2013/09/26. doi: 10.1016/j.cct.2013.09.007. PubMed PMID: 24060673; PubMed Central PMCID: PMCPMC4030403.	excluded	Study Protocol
74.	Lai B, Chiu CY, Pounds E, Tracy T, Mehta T, Young HJ, et al. COVID-19 Modifications for Remote Teleassessment and Teletraining of a Complementary Alternative Medicine Intervention for People With Multiple Sclerosis: Protocol for a Randomized Controlled Trial. JMIR Res Protoc. 2020;9(7):e18415. Epub 2020/06/17. doi: 10.2196/18415. PubMed PMID: 32540838; PubMed Central PMCID: PMCPMC7337611.	excluded	Study Protocol
75.	Lopes CP, Danzmann LC, Moraes RS, Vieira PJC, Meurer FF, Soares DS, et al. Yoga and breathing technique training in patients with heart failure and preserved ejection fraction: study protocol for a randomized clinical trial. Trials. 2018;19(1):405. Epub 2018/07/30. doi: 10.1186/s13063-018-2802-5. PubMed PMID: 30055633; PubMed Central PMCID: PMCPMC6064087.	excluded	Study Protocol
76.	Majumdar V, Snigdha A, Manjunath NK, Nagarathna R, Mavathur R, Singh A, et al. Study protocol for yoga-based lifestyle intervention for healthy ageing phenotype in the older adults (yHAP): a two-armed, waitlist randomised controlled trial with multiple primary outcomes. BMJ Open. 2021;11(9):e051209. Epub 2021/09/18. doi: 10.1136/bmjopen-2021-051209. PubMed PMID: 34531216; PubMed Central PMCID: PM…	excluded	Study Protocol
77.	Matsuzaki M, Kusaka M, Sugimoto T, Shiraishi M, Kobayashi R, Watanabe S, et al. The Effects of a Yoga Exercise and Nutritional Guidance Program on Pregnancy Outcomes Among Healthy Pregnant Japanese Women: A Study Protocol for a Randomized Controlled Trial. J Altern Complement Med. 2018;24(6):603-10. Epub 2018/02/15. doi: 10.1089/acm.2017.0119. PubMed PMID: 29443533.	excluded	Study Protocol
78.	Nalbant G, Lewis S, Chattopadhyay K. Content, Structure, and Delivery Characteristics of Yoga Interventions for Managing Hypertension: A Systematic Review Protocol. Int J Yoga. 2020;13(2):111-4. Epub 2020/07/17. doi: 10.4103/ijoy.IJOY_88_19. PubMed PMID: 32669764; PubMed Central PMCID: PMCPMC7336941.	excluded	Review Protocol
79.	Nilkantham S, Majumdar V, Singh A. Scientific yoga module for hypothyroidism: A study protocol for tele-yoga RCT. Contemp Clin Trials Commun. 2023;33:101157. Epub 2023/06/21. doi: 10.1016/j.conctc.2023.101157. PubMed PMID: 37342177; PubMed Central PMCID: PMCPMC10277449.	excluded	Study Protocol
80.	Ramaprasad S, Manjunath Sharma NK, Majumdar V. Protocol for single case experimental design for yoga and sleep quality and inflammation: A two-hit model of sleep intervention. Contemp Clin Trials Commun. 2022;30:101028. Epub 2022/12/02. doi: 10.1016/j.conctc.2022.101028. PubMed PMID: 36452122; PubMed Central PMCID: PMCPMC9703452 personal relationships that could have appeared to influence the wor…	excluded	Study Protocol
81.	Ramaswamy KA, Shetty S, Shetty P. Visual respiratory biofeedback to improve visuospatial cognition and cardiac interoception in migraineurs: a study protocol for a randomized controlled trial. Front Neurol. 2023;14:1197026. Epub 2023/07/21. doi: 10.3389/fneur.2023.1197026. PubMed PMID: 37475744; PubMed Central PMCID: PMCPMC10354236.	excluded	Study Protocol
82.	Renjith V, Pai A, Radhakrishnan K, Nayak BS, Devi ES, Ladd E, et al. Randomized controlled trial on the effectiveness of a multicomponent intervention on migraine: A study protocol. J Adv Nurs. 2018;74(3):734-42. Epub 2017/10/13. doi: 10.1111/jan.13478. PubMed PMID: 29023998.	excluded	Study Protocol
83.	Sangeethalaxmi MJ, Hankey A. Design and implementation of a highly efficacious new yoga breathing and relaxation protocol for asthma: A discussion and summary. J Ayurveda Integr Med. 2023;14(1):100628. Epub 2022/08/26. doi: 10.1016/j.jaim.2022.100628. PubMed PMID: 36008210; PubMed Central PMCID: PMCPMC10105224.	excluded	Study Protocol
84.	Shobana R, Bhaskar E, Maheshkumar K, Silambanan S. Yoga Intervention for Patients with Systemic Lupus ErythematosusA Research Protocol. Journal of Clinical and Diagnostic Research. 2022;16(5):CK01‐CK4. doi: 10.7860/jcdr/2022/53287.16295. PubMed PMID: CN-02401089.	excluded	Study Protocol
85.	Abdul-Aziz AA, Altawil M, Lyon A, MacEachern M, Richardson CR, Rubenfire M, et al. Lifestyle Therapy for the Management of Atrial Fibrillation. Am J Cardiol. 2018;121(9):1112-7. Epub 2018/04/14. doi: 10.1016/j.amjcard.2018.01.023. PubMed PMID: 29650239.	excluded	Review
86.	Abera M, Hanlon C, Daniel B, Tesfaye M, Workicho A, Girma T, et al. Effects of relaxation interventions during pregnancy on maternal mental health, and pregnancy and newborn outcomes: A systematic review and meta-analysis. PLoS One. 2024;19(1):e0278432. Epub 2024/01/25. doi: 10.1371/journal.pone.0278432. PubMed PMID: 38271440; PubMed Central PMCID: PMCPMC10810490.	excluded	Review/Meta-Analysis
87.	Abidi AM, Mujaddadi A, Raza S, Moiz JA. Effect of Physical Exercise on Cardiac Autonomic Modulation in Hypertensive Individuals: A Systematic Review and Meta-analysis. Curr Hypertens Rev. 2023;19(3):149-72. Epub 2023/08/11. doi: 10.2174/1573402119666230803090330. PubMed PMID: 37563821.	excluded	Review/Meta-Analysis
88.	Aggarwal M, Aggarwal B, Rao J. Integrative Medicine for Cardiovascular Disease and Prevention. Med Clin North Am. 2017;101(5):895-923. Epub 2017/08/15. doi: 10.1016/j.mcna.2017.04.007. PubMed PMID: 28802470.	excluded	Review
89.	Al-Jaidi BA, Odetallah HaM, Chandrasekaran B, Amro R. Herbal Medications for the Management of Diabetes Mellitus: A Review. Current Traditional Medicine. 2020;6(4):332-50. doi: 10.2174/2215083805666190820115332.	excluded	Review
90.	Al-Sahouri A, Merrell J, Snelgrove S. Barriers to good glycemic control levels and adherence to diabetes management plan in adults with type-2 diabetes in Jordan: A literature review. Patient Preference and Adherence. 2019;13:675-93. doi: 10.2147/PPA.S198828.	excluded	Review
91.	Alaei M, Ghazanfar Hashemi M, Chatrnour G, Fakhre Yaseri A. The importance of screening for hypertension in children and adolescents. Journal of Nephropathology. 2023;12(4). doi: 10.34172/jnp.2023.21457.	excluded	Review
92.	Alam S, Sarker MMR, Afrin S, Richi FT, Zhao C, Zhou JR, et al. Traditional Herbal Medicines, Bioactive Metabolites, and Plant Products Against COVID-19: Update on Clinical Trials and Mechanism of Actions. Front Pharmacol. 2021;12:671498. Epub 2021/06/15. doi: 10.3389/fphar.2021.671498. PubMed PMID: 34122096; PubMed Central PMCID: PMCPMC8194295.	excluded	Review
93.	Alharbi A, Shah M, Gupta M, Rejent K, Mahmoud M, Alsughayer A, et al. The efficacy of non-pharmacological and non-pacing therapies in preventing vasovagal syncope: Tilt training, physical counter pressure maneuvers, and yoga - A systematic review and meta-analysis. Auton Neurosci. 2024;251:103144. Epub 2024/01/06. doi: 10.1016/j.autneu.2023.103144. PubMed PMID: 38181551.	excluded	Review/Meta-Analysis
94.	Alves AJ, Wu Y, Lopes S, Ribeiro F, Pescatello LS. Exercise to Treat Hypertension: Late Breaking News on Exercise Prescriptions That FITT. Curr Sports Med Rep. 2022;21(8):280-8. Epub 2022/08/11. doi: 10.1249/JSR.0000000000000983. PubMed PMID: 35946847.	excluded	Review
95.	Amato MP, Portaccio E. Management options in multiple sclerosis-associated fatigue. Expert Opin Pharmacother. 2012;13(2):207-16. Epub 2012/01/10. doi: 10.1517/14656566.2012.647767. PubMed PMID: 22220738.	excluded	Review
96.	Anand MP. Non-pharmacological management of essential hypertension. J Indian Med Assoc. 1999;97(6):220-5. Epub 2000/01/25. PubMed PMID: 10645695.	excluded	Review
97.	Andrews G, MacMahon SW, Austin A, Byrne DG. Hypertension: comparison of drug and non-drug treatments. Br Med J (Clin Res Ed). 1982;284(6328):1523-6. Epub 1982/05/22. doi: 10.1136/bmj.284.6328.1523. PubMed PMID: 6805590; PubMed Central PMCID: PMCPMC1498486.	excluded	Review
98.	Anuradha, Rojaria NS, Kaur J, Saini M. The Effects of Yoga on Cardiovascular Risk Factors among Patients with Type 2 Diabetes Mellitus: Systematic Review and Meta-Analysis. Int J Yoga. 2022;15(1):3-11. Epub 2022/04/22. doi: 10.4103/ijoy.ijoy_151_21. PubMed PMID: 35444371; PubMed Central PMCID: PMCPMC9015080.	excluded	Review/Meta-Analysis
99.	Archer DF, Sturdee DW, Baber R, de Villiers TJ, Pines A, Freedman RR, et al. Menopausal hot flushes and night sweats: where are we now? Climacteric. 2011;14(5):515-28. Epub 2011/08/19. doi: 10.3109/13697137.2011.608596. PubMed PMID: 21848495.	excluded	Review
100.	Armstrong M, Vogiatzis I. Personalized exercise training in chronic lung diseases. Respirology. 2019;24(9):854-62. Epub 2019/07/05. doi: 10.1111/resp.13639. PubMed PMID: 31270909.	excluded	Review
101.	Asiah ASS, Norhayati MN, Muhammad J, Muhamad R. Effect of yoga on anthropometry, quality of life, and lipid profile in patients with obesity and central obesity: A systematic review and meta-analysis. Complement Ther Med. 2023;76:102959. Epub 2023/06/26. doi: 10.1016/j.ctim.2023.102959. PubMed PMID: 37356673.	excluded	Review/Meta-Analysis
102.	Astin JA, Shapiro SL, Eisenberg DM, Forys KL. Mind-body medicine: state of the science, implications for practice. J Am Board Fam Pract. 2003;16(2):131-47. Epub 2003/04/01. doi: 10.3122/jabfm.16.2.131. PubMed PMID: 12665179.	excluded	Review
103.	Atalay H. Insomnia: recent developments in definition and treatment. Primary Care and Community Psychiatry. 2006;11(2):81-92. doi: 10.1185/135525706x121138.	excluded	Review
104.	Augsburg JB, Dar MI, Wood K, Rasmussen TB, Risom SS. A systematic literature review of the effect of mind-body interventions on mental health among patients with atrial fibrillation. Mental Health & Prevention. 2022;28. doi: 10.1016/j.mhp.2022.200245.	excluded	Review
105.	Ay N, Chellaiyan D VG, Ravivarman G. Is Adequate Sleep Becoming Outlandish Among Healthcare Professionals? - A Review on Its Toll on Their Health. National Journal of Community Medicine. 2022;12(12):444-8. doi: 10.5455/njcm.20211215092244.	excluded	Review
106.	Balaji PA, Varne SR, Ali SS. Physiological effects of yogic practices and transcendental meditation in health and disease. N Am J Med Sci. 2012;4(10):442-8. Epub 2012/11/01. doi: 10.4103/1947-2714.101980. PubMed PMID: 23112963; PubMed Central PMCID: PMCPMC3482773.	excluded	Review
107.	Baliga R. The YOGA my heart study. Cardiology Review. 2013;29(2).	excluded	Review
108.	Baria D, Brahmbhatt S, Shah TJ. Role of yoga in reducing cardiovascular diseases: A review. International Journal of Pharmaceutical Research. 2020;12:567-9. doi: 10.31838/ijpr/2020.SP1.093.	excluded	Review
109.	Barnes VA, Orme-Johnson DW. Clinical and Pre-clinical Applications of the Transcendental Meditation Program in the Prevention and Treatment of Essential Hypertension and Cardiovascular Disease in Youth and Adults. Curr Hypertens Rev. 2006;2(3):207-18. Epub 2006/08/01. doi: 10.2174/157340206778132545. PubMed PMID: 22383899; PubMed Central PMCID: PMCPMC3289096.	excluded	Review
110.	Baron EP, Rothner AD. New daily persistent headache in children and adolescents. Curr Neurol Neurosci Rep. 2010;10(2):127-32. Epub 2010/04/29. doi: 10.1007/s11910-010-0097-3. PubMed PMID: 20425237.	excluded	Review
111.	Barrows JL, Fleury J. Systematic Review of Yoga Interventions to Promote Cardiovascular Health in Older Adults. West J Nurs Res. 2016;38(6):753-81. Epub 2015/12/23. doi: 10.1177/0193945915618610. PubMed PMID: 26689218.	excluded	Review
112.	Barua P, O'Mahony MS. Overcoming gaps in the management of asthma in older patients: new insights. Drugs Aging. 2005;22(12):1029-59. Epub 2005/12/21. doi: 10.2165/00002512-200522120-00004. PubMed PMID: 16363886.	excluded	Review
113.	Basalingappa S, Amarnath S, Sharma A. Herbal research: Current status. International Journal of Pharmaceutical Sciences Review and Research. 2014;28(2):111-3.	excluded	Review
114.	Bastas D, Brandao LR, Vincelli J, Schneiderman JE, Cunningham J, Avila ML. Physical activity for children with deep vein thrombosis and pulmonary embolism on anticoagulation: a scoping review. Res Pract Thromb Haemost. 2023;7(2):100094. Epub 2023/04/18. doi: 10.1016/j.rpth.2023.100094. PubMed PMID: 37063770; PubMed Central PMCID: PMCPMC10099307.	excluded	Review
115.	Bednár R. Isolated breathing through the left and right nostril - Yoga breathing nadi shodhana pranayama level 1. Zdravotnicke Listy. 2020;8(2):49-53.	excluded	Review
116.	Benner-Davis S, Heaton PC. Attention deficit and hyperactivity disorder: Controversies of diagnosis and safety of pharmacological and nonpharmacological treatment. Current Drug Safety. 2007;2(1):33-42. doi: 10.2174/157488607779315444.	excluded	Review
117.	Bentley TGK, D'Andrea-Penna G, Rakic M, Arce N, LaFaille M, Berman R, et al. Breathing Practices for Stress and Anxiety Reduction: Conceptual Framework of Implementation Guidelines Based on a Systematic Review of the Published Literature. Brain Sci. 2023;13(12). Epub 2023/12/23. doi: 10.3390/brainsci13121612. PubMed PMID: 38137060; PubMed Central PMCID: PMCPMC10741869.	excluded	Review
118.	Bharathi M, Rajendran S, Jacob NM, Neethu CM. Atherosclerosis and lifestyle modifications: An overview. International Journal of Pharmaceutical Research. 2020;12(4):268-72. doi: 10.31838/ijpr/2020.12.04.059.	excluded	Review							1.
119.	Bhartiya S, Ichhpujani P. Complementary and Alternate Management of Glaucoma: The Verdict so Far. J Curr Glaucoma Pract. 2014;8(2):54-7. Epub 2014/05/01. doi: 10.5005/jp-journals-10008-1161. PubMed PMID: 26997809; PubMed Central PMCID: PMCPMC4741164.	excluded	Review
120.	Bharathi SV, Mala EP. A Study on the Determinants of Work–Life Balance of Women Employees in Information Technology Companies in India. Global Business Review. 2016;17(3):665-83. doi: 10.1177/0972150916630847.	excluded	Review
121.	Bhatt SP, Luqman-Arafath TK, Guleria R. Non-pharmacological management of hypertension. Indian J Med Sci. 2007;61(11):616-24. Epub 2007/11/21. doi: 10.4103/0019-5359.32928. PubMed PMID: 18025751.	excluded	Review
122.	Bhurji N, Javer J, Gasevic D, Khan NA. Improving management of type 2 diabetes in South Asian patients: a systematic review of intervention studies. BMJ Open. 2016;6(4):e008986. Epub 2016/04/22. doi: 10.1136/bmjopen-2015-008986. PubMed PMID: 27098819; PubMed Central PMCID: PMCPMC4838706.	excluded	Review
123.	Brandani JZ, Mizuno J, Ciolac EG, Monteiro HL. The hypotensive effect of Yoga's breathing exercises: A systematic review. Complement Ther Clin Pract. 2017;28:38-46. Epub 2017/08/07. doi: 10.1016/j.ctcp.2017.05.002. PubMed PMID: 28779935.	excluded	Review
124.	Broderick J, Crumlish N, Waugh A, Vancampfort D. Yoga versus non-standard care for schizophrenia. Cochrane Database Syst Rev. 2017;9(9):CD012052. Epub 2017/09/29. doi: 10.1002/14651858.CD012052.pub2. PubMed PMID: 28956893; PubMed Central PMCID: PMCPMC6483630 funded by the Health Research Board, Ireland. This consisted of protected time to write this review and support for relevant training". Nial…	excluded	Review
125.	Broderick J, Knowles A, Chadwick J, Vancampfort D. Yoga versus standard care for schizophrenia. Cochrane Database Syst Rev. 2015;2015(10):CD010554. Epub 2015/10/22. doi: 10.1002/14651858.CD010554.pub2. PubMed PMID: 26488850; PubMed Central PMCID: PMCPMC9446089 review._x000B_	excluded	Review
126.	Brodsky M, Hui KK. An innovative patient-centered approach to common playing-related pain conditions in musicians. Medical Problems of Performing Artists. 2004;19(4):170-3.	excluded	Review
127.	Bruce C, Achan V, Rathore S. Yoga-Based Cardiac Rehabilitation: Current Perspectives from Randomized Controlled Trials in Coronary Artery Disease. Vasc Health Risk Manag. 2021;17:779-89. Epub 2021/12/10. doi: 10.2147/VHRM.S286928. PubMed PMID: 34880621; PubMed Central PMCID: PMCPMC8648328.	excluded	Review
128.	Buckley BJR, Risom SS, Boidin M, Lip GYH, Thijssen DHJ. Atrial Fibrillation Specific Exercise Rehabilitation: Are We There Yet? Journal of Personalized Medicine. 2022;12(4). doi: 10.3390/jpm12040610.	excluded	Review
129.	Buric I, Farias M, Jong J, Mee C, Brazil IA. What Is the Molecular Signature of Mind-Body Interventions? A Systematic Review of Gene Expression Changes Induced by Meditation and Related Practices. Front Immunol. 2017;8(JUN):670. Epub 2017/07/04. doi: 10.3389/fimmu.2017.00670. PubMed PMID: 28670311; PubMed Central PMCID: PMCPMC5472657.	excluded	Review
130.	Bussing A, Michalsen A, Khalsa SB, Telles S, Sherman KJ. Effects of yoga on mental and physical health: a short summary of reviews. Evid Based Complement Alternat Med. 2012;2012:165410. Epub 2012/09/26. doi: 10.1155/2012/165410. PubMed PMID: 23008738; PubMed Central PMCID: PMCPMC3447533.	excluded	Review
131.	Bussotti M, Sommaruga M. Anxiety and depression in patients with pulmonary hypertension: Impact and management challenges. Vascular Health and Risk Management. 2018;14:349-60. doi: 10.2147/VHRM.S147173.	excluded	Review
132.	Byrne H, Caulfield B, De Vito G. Self-directed exercise programmes in sedentary middle-aged individuals in good overall health; a systematic review. Prev Med. 2018;114:156-63. Epub 2018/07/14. doi: 10.1016/j.ypmed.2018.07.007. PubMed PMID: 30003896.	excluded	Review
133.	Caso V, Paciaroni M, Bogousslavsky J. Environmental factors and cervical artery dissection. Front Neurol Neurosci. 2005;20:44-53. Epub 2007/02/10. doi: 10.1159/000088134. PubMed PMID: 17290110.	excluded	Review
134.	Cassileth B. Integrative oncology - Yoga. ONCOLOGY. 2010;24(9).	excluded	Review
135.	Cernes R, Zimlichman R. RESPeRATE: the role of paced breathing in hypertension treatment. J Am Soc Hypertens. 2015;9(1):38-47. Epub 2014/12/30. doi: 10.1016/j.jash.2014.10.002. PubMed PMID: 25539897.	excluded	Review
136.	Cernes R, Zimlichman R. Role of Paced Breathing for Treatment of Hypertension. Curr Hypertens Rep. 2017;19(6):45. Epub 2017/05/05. doi: 10.1007/s11906-017-0742-1. PubMed PMID: 28470470.	excluded	Review
137.	Chaddha A, Modaff D, Hooper-Lane C, Feldstein DA. Device and non-device-guided slow breathing to reduce blood pressure: A systematic review and meta-analysis. Complement Ther Med. 2019;45:179-84. Epub 2019/07/25. doi: 10.1016/j.ctim.2019.03.005. PubMed PMID: 31331557.	excluded	Review/Meta-Analysis
138.	Chakrabarty J, Bhat VR. Yoga Interventions for oxidative stress and Antioxidant status. Indian Journal of Public Health Research & Development. 2018;9(1):203-7. doi: 10.5958/0976-5506.2018.00038.4.	excluded	Review
139.	Chetry D, Singh J, Chhetri A, Katiyar VK, Singh DS. Effect of yoga on intra-ocular pressure in patients with glaucoma: A systematic review and meta-analysis. Indian J Ophthalmol. 2023;71(5):1757-65. Epub 2023/05/19. doi: 10.4103/ijo.IJO_2054_22. PubMed PMID: 37203026; PubMed Central PMCID: PMCPMC10391478.	excluded	Review/Meta-Analysis
140.	Cho EI, White JA. Positional vertigo: as occurs across all age groups. Otolaryngol Clin North Am. 2011;44(2):347-60, viii. Epub 2011/04/09. doi: 10.1016/j.otc.2011.01.006. PubMed PMID: 21474009.	excluded	Review
141.	Chu P, Gotink RA, Yeh GY, Goldie SJ, Hunink MG. The effectiveness of yoga in modifying risk factors for cardiovascular disease and metabolic syndrome: A systematic review and meta-analysis of randomized controlled trials. Eur J Prev Cardiol. 2016;23(3):291-307. Epub 2014/12/17. doi: 10.1177/2047487314562741. PubMed PMID: 25510863.	excluded	Review/Meta-Analysis
142.	Claiborne A, Jevtovic F, May LE. A narrative review of exercise dose during pregnancy. Birth Defects Res. 2023;115(17):1581-97. Epub 2023/09/22. doi: 10.1002/bdr2.2249. PubMed PMID: 37735993.	excluded	Review
143.	Cohen D, Townsend RR. Yoga and hypertension. J Clin Hypertens (Greenwich). 2007;9(10):800-1. Epub 2007/10/06. doi: 10.1111/j.1751-7176.2007.tb00008.x. PubMed PMID: 17917509; PubMed Central PMCID: PMCPMC8109934.	excluded	Review
144.	Cohen MM. Tulsi - Ocimum sanctum: A herb for all reasons. J Ayurveda Integr Med. 2014;5(4):251-9. Epub 2015/01/28. doi: 10.4103/0975-9476.146554. PubMed PMID: 25624701; PubMed Central PMCID: PMCPMC4296439.	excluded	Review
145.	Conversano C, Orru G, Pozza A, Miccoli M, Ciacchini R, Marchi L, et al. Is Mindfulness-Based Stress Reduction Effective for People with Hypertension? A Systematic Review and Meta-Analysis of 30 Years of Evidence. Int J Environ Res Public Health. 2021;18(6):1-22. Epub 2021/04/04. doi: 10.3390/ijerph18062882. PubMed PMID: 33799828; PubMed Central PMCID: PMCPMC8000213.	excluded	Review/Meta-Analysis
146.	Costa R, Bastos T, Gomes E, Corredeira R. Physical Activity During the COVID-19 Pandemic in People with Severe Mental Disorders: An Overview of the Portuguese Reality. Acta Med Port. 2021;34(9):569-71. Epub 2021/12/06. doi: 10.20344/amp.16270. PubMed PMID: 34863323.	excluded	Review
147.	Cramer H. The Efficacy and Safety of Yoga in Managing Hypertension. Exp Clin Endocrinol Diabetes. 2016;124(2):65-70. Epub 2015/11/18. doi: 10.1055/s-0035-1565062. PubMed PMID: 26575122.	excluded	Review/Meta-Analysis
148.	Cramer H, Haller H, Lauche R, Steckhan N, Michalsen A, Dobos G. A systematic review and meta-analysis of yoga for hypertension. Am J Hypertens. 2014;27(9):1146-51. Epub 2014/05/06. doi: 10.1093/ajh/hpu078. PubMed PMID: 24795403.	excluded	Review/Meta-Analysis
149.	Cramer H, Langhorst J, Dobos G, Lauche R. Yoga for metabolic syndrome: A systematic review and meta-analysis. Eur J Prev Cardiol. 2016;23(18):1982-93. Epub 2016/08/24. doi: 10.1177/2047487316665729. PubMed PMID: 27550905.	excluded	Review/Meta-Analysis
150.	Cramer H, Lauche R, Haller H, Steckhan N, Michalsen A, Dobos G. Effects of yoga on cardiovascular disease risk factors: a systematic review and meta-analysis. Int J Cardiol. 2014;173(2):170-83. Epub 2014/03/19. doi: 10.1016/j.ijcard.2014.02.017. PubMed PMID: 24636547.	excluded	Review/Meta-Analysis
151.	Cukor J, Spitalnick J, Difede J, Rizzo A, Rothbaum BO. Emerging treatments for PTSD. Clin Psychol Rev. 2009;29(8):715-26. Epub 2009/10/06. doi: 10.1016/j.cpr.2009.09.001. PubMed PMID: 19800725.	excluded	Review
152.	Czick ME, Shapter CL, Silverman DI. Atrial fibrillation: The science behind its defiance. Aging and Disease. 2016;7(5):635-56. doi: 10.14336/AD.2016.0211.	excluded	Review
153.	D’souza B, Prabhu R, Unnikrishnan B, Kamath R. Effect of Multidimensional Educational Interventions Among Dialysis Patients. The Open Urology & Nephrology Journal. 2018;11(1):72-8. doi: 10.2174/1874303x01811010072.	excluded	Review
154.	da Silva R, Borges ASR, Silva NP, Resende ES, Tse G, Liu T, et al. How Heart Rate Should Be Controlled in Patients with Atherosclerosis and Heart Failure. Curr Atheroscler Rep. 2018;20(11):54. Epub 2018/09/19. doi: 10.1007/s11883-018-0757-3. PubMed PMID: 30225613.	excluded	Review
155.	Dada T, Verma S, Gagrani M, Bhartiya S, Chauhan N, Satpute K, et al. Ocular and Systemic Factors Associated with Glaucoma. J Curr Glaucoma Pract. 2022;16(3):179-91. Epub 2023/02/17. doi: 10.5005/jp-journals-10078-1383. PubMed PMID: 36793269; PubMed Central PMCID: PMCPMC9905876.	excluded	Review
156.	Dalal J, Sethi KK, Kerkar PG, Ray S, Guha S, Hiremath MS. Vascular Disease in Young Indians (20-40 years): Role of Hypertension. J Clin Diagn Res. 2016;10(8):OE01-6. Epub 2016/09/23. doi: 10.7860/JCDR/2016/20204.8258. PubMed PMID: 27656492; PubMed Central PMCID: PMCPMC5028527.	excluded	Review
157.	Dalvi S, Mundhe BS, Ghode SR, Talele S, Jadhav A. Traditional to modern approaches to modulate obesity. Plant Archives. 2020;20:1783-92.	excluded	Review
158.	Danielli M, Gillies C, Thomas RC, Melford SE, Baker PN, Yates T, et al. Effects of Supervised Exercise on the Development of Hypertensive Disorders of Pregnancy: A Systematic Review and Meta-Analysis. J Clin Med. 2022;11(3). Epub 2022/02/16. doi: 10.3390/jcm11030793. PubMed PMID: 35160245; PubMed Central PMCID: PMCPMC8836524.	excluded	Review/Meta-Analysis
159.	David CN, Ziegelmann PK, Goveia P, Silvani J, Silveira L, Fuchs SC. The effect of mobile health focused on diet and lifestyle on blood pressure: a systematic review and meta-analysis. Eur J Prev Cardiol. 2022;29(7):1142-55. Epub 2022/01/26. doi: 10.1093/eurjpc/zwac017. PubMed PMID: 35078238.	excluded	Review/Meta-Analysis
160.	Davis DW, Carrier B, Cruz K, Barrios B, Landers MR, Navalta JW. A Systematic Review of the Effects of Meditative and Mindful Walking on Mental and Cardiovascular Health. International Journal of Exercise Science. 2022;15(2):1692-734. doi: 10.70252/ltna9604.	excluded	Review
161.	De A, Mondal S. Yoga can Alter the Autonomic Neural Activity: A Critical Analysis. Current Traditional Medicine. 2021;7(4):514-20. doi: 10.2174/2215083806999200720164432.	excluded	Review
162.	de Freitas Goncalves KS, Queiroz Godoy Daniel AC, Tatagiba Lamas JL, Oliveira HC, Cloutier L, De Campos Pereira Silveira RC, et al. Device and nondevice-guided slow breathing to reduce blood pressure in hypertensive patients: A systematic review and meta-analysis. Health Sci Rep. 2022;5(3):e636. Epub 2022/05/24. doi: 10.1002/hsr2.636. PubMed PMID: 35601033; PubMed Central PMCID: PMCPMC9110782.	excluded	Review/Meta-Analysis
163.	de GRHE, Innes KE. The benefits of yoga for adults with type 2 diabetes: a review of the evidence and call for a collaborative, integrated research initiative. Int J Yoga Therap. 2013;(23):71-83. Epub 2013/10/30. PubMed PMID: 24165527.	excluded	Review
164.	De Waele S, Van Belle S. Cancer-related fatigue. Acta Clin Belg. 2010;65(6):378-85. Epub 2011/01/29. doi: 10.1179/acb.2010.65.6.002. PubMed PMID: 21268950.	excluded	Review
165.	Dhali B, Chatterjee S, Das SS, Cruz MD. Effect of Yoga on Insulin Resistance in Type 2 Diabetes: A Systematic Review and Meta-Analysis. Clinical Diabetology. 2023;12(3):201-8. doi: 10.5603/DK.a2023.0022.	excluded	Review/Meta-Analysis
166.	Dhali B, Chatterjee S, Sundar Das S, Cruz MD. Effect of Yoga and Walking on Glycemic Control for the Management of Type 2 Diabetes: A Systematic Review and Meta-analysis. J ASEAN Fed Endocr Soc. 2023;38(2):113-22. Epub 2023/12/04. doi: 10.15605/jafes.038.02.20. PubMed PMID: 38045671; PubMed Central PMCID: PMCPMC10692414.	excluded	Review/Meta-Analysis
167.	Dhamale M, Bhojani MK, Bhatted S, Dwivedi RR. Understanding and treating uchcha raktachapa (hypertension) in perspective of vidhishonitiya adhyaya of charaka samhita - a clinical review. Ayu. 2009;30(3):284‐94. PubMed PMID: CN-00856833.	excluded	Review
168.	Diaz-Burrueco JR, Cano-Ibanez N, Martin-Pelaez S, Khan KS, Amezcua-Prieto C. Effects on the maternal-fetal health outcomes of various physical activity types in healthy pregnant women. A systematic review and meta-analysis. Eur J Obstet Gynecol Reprod Biol. 2021;262:203-15. Epub 2021/06/01. doi: 10.1016/j.ejogrb.2021.05.030. PubMed PMID: 34058612.	excluded	Review/Meta-Analysis
169.	Dickinson H, Campbell F, Beyer F, Nicolson D, Cook J, Ford G, et al. Relaxation therapies for the management of primary hypertension in adults: a Cochrane review. J Hum Hypertens. 2008;22(12):809-20. Epub 2008/06/13. doi: 10.1038/jhh.2008.65. PubMed PMID: 18548088.	excluded	Review
170.	Dinevski D, Žebeljan I, Vesenjak Dinevski I, Pravst T, Lučovnik M. Joga v nosečnosti: sistematični pregled literature. Slovenian Medical Journal. 2021;90(3-4):150-8. doi: 10.6016/ZdravVestn.3039.	excluded	Review
171.	Dosh SA. The treatment of adults with essential hypertension. J Fam Pract. 2002;51(1):74-80. Epub 2002/04/03. PubMed PMID: 11927069.	excluded	Review
172.	Du Q, Wei Z. The therapeutic effects of yoga in people with dementia: a systematic review. Int J Geriatr Psychiatry. 2017;32(1):118. Epub 2016/12/08. doi: 10.1002/gps.4538. PubMed PMID: 27925373.	excluded	Review
173.	Dunabeitia I, Bidaurrazaga-Letona I, Diz JC, Colon-Leira S, Garcia-Fresneda A, Ayan C. Effects of physical exercise in people with epilepsy: A systematic review and meta-analysis. Epilepsy Behav. 2022;137(Pt A):108959. Epub 2022/11/19. doi: 10.1016/j.yebeh.2022.108959. PubMed PMID: 36399947.	excluded	Review/Meta-Analysis
174.	Dutta A, Aruchunan M, Mukherjee A, Metri KG, Ghosh K, Basu-Ray I. A Comprehensive Review of Yoga Research in 2020. J Integr Complement Med. 2022;28(2):114-23. Epub 2022/02/01. doi: 10.1089/jicm.2021.0420. PubMed PMID: 35099279.	excluded	Review
175.	Ernst E. Complementary/alternative medicine for hypertension: a mini-review. Wien Med Wochenschr. 2005;155(17-18):386-91. Epub 2006/01/06. doi: 10.1007/s10354-005-0205-1. PubMed PMID: 16392435.	excluded	Review
176.	Falus A, Marton I, Borbenyi E, Tahy A, Karadi P, Aradi J, et al. A challenging epigenetic message: telomerase activity is associated with complex changes in lifestyle. Cell Biol Int. 2011;35(11):1079-83. Epub 2011/10/18. doi: 10.1042/CBI20110046. PubMed PMID: 21999313.	excluded	Review
177.	Fatima N, Ashique S, Upadhyay A, Kumar S, Kumar H, Kumar N, et al. Current Landscape of Therapeutics for the Management of Hypertension - A Review. Curr Drug Deliv. 2024;21(5):662-82. Epub 2023/06/26. doi: 10.2174/1567201820666230623121433. PubMed PMID: 37357524.	excluded	Review
178.	Field T. Yoga clinical research review. Complement Ther Clin Pract. 2011;17(1):1-8. Epub 2010/12/21. doi: 10.1016/j.ctcp.2010.09.007. PubMed PMID: 21168106.	excluded	Review
179.	Field T. Prenatal exercise research. Infant Behav Dev. 2012;35(3):397-407. Epub 2012/06/23. doi: 10.1016/j.infbeh.2011.10.001. PubMed PMID: 22721740.	excluded	Review
180.	Field T. Yoga research review. Complement Ther Clin Pract. 2016;24:145-61. Epub 2016/08/10. doi: 10.1016/j.ctcp.2016.06.005. PubMed PMID: 27502816.	excluded	Review
181.	Fingelkurts AA, Fingelkurts AA, Kallio-Tamminen T. EEG-guided meditation: A personalized approach. J Physiol Paris. 2015;109(4-6):180-90. Epub 2015/03/26. doi: 10.1016/j.jphysparis.2015.03.001. PubMed PMID: 25805441.	excluded	Review
182.	Frishman WH, Beravol P, Carosella C. Alternative and Complementary Medicine for Preventing and Treating Cardiovascular Disease. Disease-a-Month. 2009;55(3):121-92. doi: 10.1016/j.disamonth.2008.12.002.	excluded	Review
183.	Frumkin K, Nathan RJ, Prout MF, Cohen MC. Nonpharmacologic control of essential hypertension in man: a critical review of the experimental literature. Psychosom Med. 1978;40(4):294-320. Epub 1978/06/01. doi: 10.1097/00006842-197806000-00003. PubMed PMID: 356079.	excluded	Review
184.	Fu J, Liu Y, Zhang L, Zhou L, Li D, Quan H, et al. Nonpharmacologic Interventions for Reducing Blood Pressure in Adults With Prehypertension to Established Hypertension. J Am Heart Assoc. 2020;9(19):e016804. Epub 2020/09/26. doi: 10.1161/JAHA.120.016804. PubMed PMID: 32975166; PubMed Central PMCID: PMCPMC7792371.	excluded	Review/Network-Meta-Analysis
185.	Gadodia R, Nandamuru D, Akberzie W, Kataria L. Sleep Disorders and Aging in Women. Sleep Med Clin. 2023;18(4):545-57. Epub 2024/03/19. doi: 10.1016/j.jsmc.2023.06.017. PubMed PMID: 38501526.	excluded	Review
186.	Gammack JK, Morley JE. Anti-Aging medicine - The good, the bad, and the ugly. Clinics in Geriatric Medicine. 2004;20(2):157-77. doi: 10.1016/j.cger.2004.02.006.	excluded	Review
187.	Gandhi J, Lee MY, Joshi G, Khan SA. Surfer's myelopathy: A review of etiology, pathogenesis, evaluation, and management. J Spinal Cord Med. 2021;44(1):2-7. Epub 2019/02/16. doi: 10.1080/10790268.2019.1577057. PubMed PMID: 30767718; PubMed Central PMCID: PMCPMC7919899.	excluded	Review
188.	Gawas M, Bains A, Janghu S, Kamat P, Chawla P. A Comprehensive Review on Varicose Veins: Preventive Measures and Different Treatments. J Am Nutr Assoc. 2022;41(5):499-510. Epub 2021/07/10. doi: 10.1080/07315724.2021.1909510. PubMed PMID: 34242131.	excluded	Review
189.	Gill A, Aldosoky W, Ong MBH, Mir T, Dar T, Abohashem S. A Narrative Review on Mental Stress and Cardiovascular Disease: Evidence, Mechanisms, and Potential Interventions. Heart and Mind. 2023;7(2):62-9. doi: 10.4103/hm.HM-D-22-00002.	excluded	Review
190.	Goetsch MR, Wagle AA, Valilis EM, Razavi AC, McEvoy JW, Blumenthal RS, et al. Dietary and Lifestyle Modification for the Prevention and Treatment of Hypertension. Current Cardiovascular Risk Reports. 2021;15(10). doi: 10.1007/s12170-021-00683-7.	excluded	Review
191.	Gok Metin Z, Ejem D, Dionne-Odom JN, Turkman Y, Salvador C, Pamboukian S, et al. Mind-Body Interventions for Individuals With Heart Failure: A Systematic Review of Randomized Trials. J Card Fail. 2018;24(3):186-201. Epub 2017/09/25. doi: 10.1016/j.cardfail.2017.09.008. PubMed PMID: 28939458.	excluded	Review
192.	Gosain R, Gage-Bouchard E, Ambrosone C, Repasky E, Gandhi S. Stress reduction strategies in breast cancer: review of pharmacologic and non-pharmacologic based strategies. Semin Immunopathol. 2020;42(6):719-34. Epub 2020/09/20. doi: 10.1007/s00281-020-00815-y. PubMed PMID: 32948909; PubMed Central PMCID: PMCPMC7704484.	excluded	Review
193.	Goyal RK, Umrani DN. Autonomic pharmacology. Indian Journal of Pharmacology. 2000;32(4):S15-S24.	excluded	Review
194.	Grabska-Kobyłecka I, Nowak D. Sleep, insomnia and its treatment – a brief review of current knowledge on the subject with a special attention to herbal medicine. Pediatria i Medycyna Rodzinna. 2014;10(3):270-7. doi: 10.15557/PiMR.2014.0030.	excluded	Review
195.	Grazio S, Balen D. Complementary and alternative treatment of musculoskeletal pain. Acta Clin Croat. 2011;50(4):513-30. Epub 2012/06/02. PubMed PMID: 22649882.	excluded	Review
196.	Griffiths AW, Surr CA, Creese B, Garrod L, Chenoweth L. The development and use of the assessment of dementia awareness and person-centred care training tool in long-term care. https://journalssagepubcom/doi/full/101177/1471301218768165?rfr_dat=cr_pub++0pubmed&url_ver=Z3988-2003&rfr_id=ori%3Arid%3Acrossreforg. 2019;18(7-8):3059-70. Epub 2018/04/11. doi: 10.1177/1471301218768165. PubMed PMID: 2963…	excluded	Review
197.	Grindler NM, Santoro NF. Menopause and exercise. Menopause. 2015;22(12):1351-8. Epub 2015/09/19. doi: 10.1097/GME.0000000000000536. PubMed PMID: 26382311.	excluded	Review
198.	gül şk. Knowledge and Awareness of Alternative and Complementary Medicine among Oncology Patients: An In-depth Analysis. Turkish Journal of Oncology. 2023;38(4):482-7. doi: 10.5505/tjo.2023.4110.	excluded	Review
199.	Gupta PK, Sonewane K, Rajan M, Patil NJ, Agrawal T, Banerjee ER, et al. Scientific rationale of Indian AYUSH Ministry advisory for COVID-19 prevention, prophylaxis, and immunomodulation. Advances in Traditional Medicine. 2021;23(2):321-45. doi: 10.1007/s13596-021-00574-7.	excluded	Review
200.	Hachul H, Polesel DN. Insomnia Pharmacotherapy: a Review of Current Treatment Options for Insomnia in Menopause. Current Sleep Medicine Reports. 2017;3(4):299-305. doi: 10.1007/s40675-017-0090-3.	excluded	Review
201.	Hadj A, Pepe S, Rosenfeldt F. The clinical application of metabolic therapy for cardiovascular disease. Heart Lung Circ. 2007;16 Suppl 3(SUPPL. 3):S56-64. Epub 2007/07/10. doi: 10.1016/j.hlc.2007.04.001. PubMed PMID: 17618830.	excluded	Review
202.	Hagins M, States R, Selfe T, Innes K. Effectiveness of yoga for hypertension: systematic review and meta-analysis. Evid Based Complement Alternat Med. 2013;2013:649836. Epub 2013/06/20. doi: 10.1155/2013/649836. PubMed PMID: 23781266; PubMed Central PMCID: PMCPMC3679769.	excluded	Review/Meta-Analysis
203.	Hampton A, Bartz M. Therapeutic Efficacy of Yoga for Common Primary Care Conditions. WMJ. 2021;120(4):293-300. Epub 2022/01/14. PubMed PMID: 35025177.	excluded	Review
204.	Han X, Liu X, Zhong F, Wang Y, Zhang Q. Comparison of efficacy and safety of complementary and alternative therapies for essential hypertension with anxiety or depression disorder. PLoS One. 2021;16(7):e0254699. Epub 2021/07/17. doi: 10.1371/journal.pone.0254699. PubMed PMID: 34270618; PubMed Central PMCID: PMCPMC8284674.	excluded	Review/Network-Meta-Analysis
205.	Hansen MM, Jones R, Tocchini K. Shinrin-Yoku (Forest Bathing) and Nature Therapy: A State-of-the-Art Review. Int J Environ Res Public Health. 2017;14(8). Epub 2017/08/10. doi: 10.3390/ijerph14080851. PubMed PMID: 28788101; PubMed Central PMCID: PMCPMC5580555.	excluded	Review
206.	Hartley L, Dyakova M, Holmes J, Clarke A, Lee MS, Ernst E, et al. Yoga for the primary prevention of cardiovascular disease. Cochrane Database Syst Rev. 2014;2014(5):CD010072. Epub 2014/05/16. doi: 10.1002/14651858.CD010072.pub2. PubMed PMID: 24825181; PubMed Central PMCID: PMCPMC10075056.	excluded	Review
207.	Hartmann F, Vlieger AM. Effects of mind–body therapies in children. Focus on Alternative and Complementary Therapies. 2012;17(2):91-6. doi: 10.1111/j.2042-7166.2012.01146.x.	excluded	Review
208.	Haruna M, Matsuzaki M, Ota E, Shiraishi M, Hanada N, Mori R. Guided imagery for treating hypertension in pregnancy. Cochrane Database Syst Rev. 2019;4(4):CD011337. Epub 2019/04/30. doi: 10.1002/14651858.CD011337.pub2. PubMed PMID: 31032884; PubMed Central PMCID: PMCPMC6487386 Mie Shiraishi: none known. Nobutsugu Hanada: none known. Rintaro Mori: none known.	excluded	Review
209.	Hayes M, Chase S. Prescribing yoga. Prim Care. 2010;37(1):31-47. Epub 2010/03/02. doi: 10.1016/j.pop.2009.09.009. PubMed PMID: 20188996.	excluded	Review
210.	Heckenberg RA, Eddy P, Kent S, Wright BJ. Do workplace-based mindfulness meditation programs improve physiological indices of stress? A systematic review and meta-analysis. J Psychosom Res. 2018;114:62-71. Epub 2018/10/14. doi: 10.1016/j.jpsychores.2018.09.010. PubMed PMID: 30314581.	excluded	Review/Meta-Analysis
211.	Heitkamp HC. [Group therapy for heart patients--an assessment of current status]. Herz. 1999;24(3):242-9. Epub 1999/07/21. doi: 10.1007/BF03044968. PubMed PMID: 10412649.	excluded	Review
212.	Heiwe S, Jacobson SH. Exercise training for adults with chronic kidney disease. Cochrane Database Syst Rev. 2011;2011(10):CD003236. Epub 2011/10/07. doi: 10.1002/14651858.CD003236.pub2. PubMed PMID: 21975737; PubMed Central PMCID: PMCPMC10183198.	excluded	Review
213.	Herrod PJJ, Doleman B, Blackwell JEM, O'Boyle F, Williams JP, Lund JN, et al. Exercise and other nonpharmacological strategies to reduce blood pressure in older adults: a systematic review and meta-analysis. J Am Soc Hypertens. 2018;12(4):248-67. Epub 2018/03/03. doi: 10.1016/j.jash.2018.01.008. PubMed PMID: 29496468.	excluded	Review/Meta-Analysis
214.	Hewett ZL, Cheema BS, Pumpa KL, Smith CA. The Effects of Bikram Yoga on Health: Critical Review and Clinical Trial Recommendations. Evid Based Complement Alternat Med. 2015;2015:428427. Epub 2015/10/28. doi: 10.1155/2015/428427. PubMed PMID: 26504475; PubMed Central PMCID: PMCPMC4609431.	excluded	Review
215.	Hirst KP, Moutier CY. Postpartum major depression. Am Fam Physician. 2010;82(8):926-33. Epub 2010/10/19. PubMed PMID: 20949886.	excluded	Review
216.	Holland AE, Hill CJ, Jones AY, McDonald CF. Breathing exercises for chronic obstructive pulmonary disease. Cochrane Database Syst Rev. 2012;10(10):CD008250. Epub 2012/10/19. doi: 10.1002/14651858.CD008250.pub2. PubMed PMID: 23076942; PubMed Central PMCID: PMCPMC11371308.	excluded	Review
217.	Hutchinson S, Ernst E. Yoga therapy for coronary heart disease: A systematic review. Perfusion. 2004;17(2):44-51.	excluded	Review
218.	Ibrahim S, Foldvary-Schaefer N. Sleep disorders in pregnancy: implications, evaluation, and treatment. Neurol Clin. 2012;30(3):925-36. Epub 2012/07/31. doi: 10.1016/j.ncl.2012.02.001. PubMed PMID: 22840797.	excluded	Review
219.	Innes KE, Bourguignon C, Taylor AG. Risk indices associated with the insulin resistance syndrome, cardiovascular disease, and possible protection with yoga: a systematic review. J Am Board Fam Pract. 2005;18(6):491-519. Epub 2005/12/03. doi: 10.3122/jabfm.18.6.491. PubMed PMID: 16322413.	excluded	Review
220.	Innes KE, Selfe TK. Yoga for Adults with Type 2 Diabetes: A Systematic Review of Controlled Trials. J Diabetes Res. 2016;2016:6979370. Epub 2016/01/21. doi: 10.1155/2016/6979370. PubMed PMID: 26788520; PubMed Central PMCID: PMCPMC4691612.	excluded	Review
221.	Innes KE, Vincent HK. The influence of yoga-based programs on risk profiles in adults with type 2 diabetes mellitus: a systematic review. Evid Based Complement Alternat Med. 2007;4(4):469-86. Epub 2008/01/30. doi: 10.1093/ecam/nel103. PubMed PMID: 18227915; PubMed Central PMCID: PMCPMC2176136.	excluded	Review
222.	Isath A, Kanwal A, Virk HUH, Bandyopadhyay D, Wang Z, Kumar A, et al. The Effect of Yoga on Cardiovascular Disease Risk Factors: A Meta-Analysis. Curr Probl Cardiol. 2023;48(5):101593. Epub 2023/01/22. doi: 10.1016/j.cpcardiol.2023.101593. PubMed PMID: 36681213.	excluded	Review
223.	Ives JC, Sosnoff J. Beyond the mind-body exercise hype. Phys Sportsmed. 2000;28(3):67-81. Epub 2000/03/01. doi: 10.3810/psm.2000.03.776. PubMed PMID: 20086629.	excluded	Review
224.	Jain S, Jain M, Sharma CS. Effect of yoga and relaxation techniques on cardiovascular system. Indian J Physiol Pharmacol. 2010;54(2):183-5. Epub 2010/11/26. PubMed PMID: 21090538.	excluded	Review
225.	Jayasinghe SR. Yoga in cardiac health (a review). Eur J Cardiovasc Prev Rehabil. 2004;11(5):369-75. Epub 2004/12/24. doi: 10.1097/01.hjr.0000206329.26038.cc. PubMed PMID: 15616408.	excluded	Review
226.	Jayawardena R, Ranasinghe P, Chathuranga T, Atapattu PM, Misra A. The benefits of yoga practice compared to physical exercise in the management of type 2 Diabetes Mellitus: A systematic review and meta-analysis. Diabetes Metab Syndr. 2018;12(5):795-805. Epub 2018/04/25. doi: 10.1016/j.dsx.2018.04.008. PubMed PMID: 29685823.	excluded	Review/Meta-Analysis
227.	Jayawardena R, Ranasinghe P, Ranawaka H, Gamage N, Dissanayake D, Misra A. Exploring the Therapeutic Benefits of Pranayama (Yogic Breathing): A Systematic Review. Int J Yoga. 2020;13(2):99-110. Epub 2020/07/17. doi: 10.4103/ijoy.IJOY_37_19. PubMed PMID: 32669763; PubMed Central PMCID: PMCPMC7336946.	excluded	Review
228.	Jerath R, Edry JW, Barnes VA, Jerath V. Physiology of long pranayamic breathing: neural respiratory elements may provide a mechanism that explains how slow deep breathing shifts the autonomic nervous system. Med Hypotheses. 2006;67(3):566-71. Epub 2006/04/21. doi: 10.1016/j.mehy.2006.02.042. PubMed PMID: 16624497.	excluded	Review
229.	John EG, Domingo LT. Hypertension and obesity after pediatric kidney transplantation: management based on pathophysiology: a mini review. Int J Prev Med. 2014;5(Suppl 1):S25-38. Epub 2014/05/03. PubMed PMID: 24791188; PubMed Central PMCID: PMCPMC3990925.	excluded	Review
230.	Joseph MS, Tincopa MA, Walden P, Jackson E, Conte ML, Rubenfire M. The Impact Of Structured Exercise Programs On Metabolic Syndrome And Its Components: A Systematic Review. Diabetes Metab Syndr Obes. 2019;12:2395-404. Epub 2019/12/11. doi: 10.2147/DMSO.S211776. PubMed PMID: 31819565; PubMed Central PMCID: PMCPMC6873964.	excluded	Review
231.	Juhl A, Strandgaard S. Treatment of hypertension with relaxation and biofeedback. Scand J Clin Lab Invest Suppl. 1985;176(SUPPL. 176):70-80. Epub 1985/01/01. PubMed PMID: 3864229.	excluded	Review
232.	K SD, K M, Silambanan S, Kantipudi SJ, Sathianathan R, R P. Development and Validation of Yoga Protocol for Patients with Depression. Ann Neurosci. 2023;30(2):96-9. Epub 2023/09/14. doi: 10.1177/09727531221127766. PubMed PMID: 37706101; PubMed Central PMCID: PMCPMC10496798.	excluded	Review
233.	Kalra S, Miraj M, Ajmera P, Shaik RA, Seyam MK, Shawky GM, et al. Effects of Yogic Interventions on Patients Diagnosed With Cardiac Diseases. A Systematic Review and Meta-Analysis. Front Cardiovasc Med. 2022;9:942740. Epub 2022/08/23. doi: 10.3389/fcvm.2022.942740. PubMed PMID: 35990980; PubMed Central PMCID: PMCPMC9386118.	excluded	Review/Meta-Analysis
234.	Kapoor G, Singh S, Chauhan P, Chahal A, Gugnani A. Yoga in Arterial Stiffness: A Review. Journal of Health Science and Medical Research. 2022;40(5):599-606. doi: 10.31584/jhsmr.2022863.	excluded	Review
235.	Karekar SR, Pooja SG, Marathe PA. A review of clinical studies involving pregnant women registered in the Clinical Trials Registry of India. Perspect Clin Res. 2020;11(1):8-12. Epub 2020/03/11. doi: 10.4103/picr.PICR_157_18. PubMed PMID: 32154143; PubMed Central PMCID: PMCPMC7034140.	excluded	Review
236.	Katz WA, Rothenberg R. Section 4: treating the patient in pain. J Clin Rheumatol. 2005;11(2 Suppl):S16-27, discussion S-8. Epub 2005/12/17. doi: 10.1097/01.rhu.0000158685.01291.04. PubMed PMID: 16357724.	excluded	Review
237.	Kawanishi Y, Hanley SJ, Tabata K, Nakagi Y, Ito T, Yoshioka E, et al. [Effects of prenatal yoga: a systematic review of randomized controlled trials]. Nihon Koshu Eisei Zasshi. 2015;62(5):221-31. Epub 2015/06/30. doi: 10.11236/jph.62.5_221. PubMed PMID: 26118705.	excluded	Review
238.	Kedlaya MN, Karmakar S, Nayak N, Shanmugasundaram S, Rajagopal A, Puzhankara L. Yoga as an Integrated Holistic Approach to Oral Health: A Review. J Int Soc Prev Community Dent. 2023;13(2):106-13. Epub 2023/05/24. doi: 10.4103/jispcd.JISPCD_221_22. PubMed PMID: 37223445; PubMed Central PMCID: PMCPMC10202256.	excluded	Review
239.	Keen C, Harrop D, Hashmi-Greenwood MN, Kiely DG, Yorke J, Sage K. Outcome Measures Used in Studies of Rehabilitation in Pulmonary Hypertension. Ann Am Thorac Soc. 2021;18(2):321-35. Epub 2020/09/19. doi: 10.1513/AnnalsATS.202005-541OC. PubMed PMID: 32946703.	excluded	Review
240.	Kerr K. Relaxation techniques: A critical review. Critical Reviews in Physical and Rehabilitation Medicine. 2000;12(1):51-89.	excluded	Review
241.	Kerr K. Critical Review on Relaxation Techniques. Critical Reviews in Physical and Rehabilitation Medicine. 2017;29(1-4):390-428. doi: 10.1615/CritRevPhysRehabilMed.v29.i1-4.140.	excluded	Review
242.	Key MN, Szabo-Reed AN. Impact of Diet and Exercise Interventions on Cognition and Brain Health in Older Adults: A Narrative Review. Nutrients. 2023;15(11). Epub 2023/06/10. doi: 10.3390/nu15112495. PubMed PMID: 37299458; PubMed Central PMCID: PMCPMC10255782.	excluded	Review
243.	Khalsa SB. Yoga as a therapeutic intervention: a bibliometric analysis of published research studies. Indian J Physiol Pharmacol. 2004;48(3):269-85. Epub 2005/01/15. PubMed PMID: 15648399.	excluded	Review
244.	Khan I, Jaura TA, Tukruna A, Arif A, Tebha SS, Nasir S, et al. Use of Selective Alternative Therapies for Treatment of OCD. Neuropsychiatr Dis Treat. 2023;19:721-32. Epub 2023/04/13. doi: 10.2147/NDT.S403997. PubMed PMID: 37041856; PubMed Central PMCID: PMCPMC10083036.	excluded	Review
245.	Khandekar JS, Vasavi VL, Singh VP, Samuel SR, Sudhan SG, Khandelwal B. Effect of Yoga on Blood Pressure in Prehypertension: A Systematic Review and Meta-Analysis. ScientificWorldJournal. 2021;2021:4039364. Epub 2021/09/24. doi: 10.1155/2021/4039364. PubMed PMID: 34552393; PubMed Central PMCID: PMCPMC8452415.	excluded	Review/Meta-Analysis
246.	Kikuchi K, Ayer R, Okawa S, Nishikitani M, Yokota F, Jimba M, et al. Interventions integrating non-communicable disease prevention and reproductive, maternal, newborn, and child health: A systematic review. Biosci Trends. 2018;12(2):116-25. Epub 2018/05/16. doi: 10.5582/bst.2018.01070. PubMed PMID: 29760355.	excluded	Review
247.	Kloos AL, Dubin-Rhodin A, Sackett JC, Dixon TA, Weller RA, Weller EB. The impact of mood disorders and their treatment on the pregnant woman, the fetus, and the infant. Curr Psychiatry Rep. 2010;12(2):96-103. Epub 2010/04/29. doi: 10.1007/s11920-010-0098-6. PubMed PMID: 20425293.	excluded	Review
248.	Kochhar KP, Oberoi AK, Hazra S, Lal PR. The role of traditional diet and yoga for infertility: A blend and balance of traditional knowledge and modern medicine. Indian Journal of Traditional Knowledge. 2017;16:S69-S74.	excluded	Review
249.	Koike MK, Cardoso R. Meditation can produce beneficial effects to prevent cardiovascular disease. Horm Mol Biol Clin Investig. 2014;18(3):137-43. Epub 2014/11/13. doi: 10.1515/hmbci-2013-0056. PubMed PMID: 25390009.	excluded	Review
250.	Koriem KMM. Multiple sclerosis: New insights and trends. Asian Pacific Journal of Tropical Biomedicine. 2016;6(5):429-40. doi: 10.1016/j.apjtb.2016.03.009.	excluded	Review
251.	Kota V, Kumar S, wanjari Ak, Acharya S. Lifestyle modification and nutrition in preventing prehypertension and hypertension — Narrative review. International Journal of Nutrition, Pharmacology, Neurological Diseases. 2023;13(1):9-15. doi: 10.4103/ijnpnd.ijnpnd_84_22.	excluded	Review
252.	Kothari DS, Nieri CA, Tanenbaum ZG, Linker LA, Rangarajan SV. Mind-Body Therapies in the Management of Otolaryngologic Disease: A State-of-the-Art Review of Randomized Controlled Trials. Otolaryngol Head Neck Surg. 2024;170(1):45-60. Epub 2023/09/15. doi: 10.1002/ohn.523. PubMed PMID: 37712305.	excluded	Review
253.	Kulkarni MS, Kakodkar P, Nesari TM, Dubewar AP. Combating the psychological impact of COVID-19 pandemic through yoga: Recommendation from an overview. J Ayurveda Integr Med. 2022;13(2):100433. Epub 2021/06/27. doi: 10.1016/j.jaim.2021.04.003. PubMed PMID: 34172388; PubMed Central PMCID: PMCPMC8635286.	excluded	Review
254.	Kumar A, Arya V, Rana A. Swami Ramdev: An International Prominent Human Figure for Promoting Yoga and Herbals Use in the World. Medicinal Plants - International Journal of Phytomedicines and Related Industries. 2022;14(2):183-8. doi: 10.5958/0975-6892.2022.00021.1.	excluded	Review
255.	Kumar A, Khanna R, Srivastava KR, Ali I, Wadhwani P. Alternative healing therapies in today's era. International Journal of Research in Ayurveda and Pharmacy. 2014;5(3):394-6. doi: 10.7897/2277-4343.05381.	excluded	Review
256.	Kumari G, Singh V, Jhinghan AK. Role of lifestyle medicine in the prevention and control of diabetes mellitus and associated co-morbidities. International Journal of Scientific and Technology Research. 2020;9(3):1435-47.	excluded	Review
257.	Kuru Alici N, Arikan Donmez A. A systematic review of the effect of laughter yoga on physical function and psychosocial outcomes in older adults. Complement Ther Clin Pract. 2020;41:101252. Epub 2020/11/21. doi: 10.1016/j.ctcp.2020.101252. PubMed PMID: 33217706.	excluded	Review
258.	Kutner NG. How can exercise be incorporated into the routine care of patients on dialysis? Int Urol Nephrol. 2007;39(4):1281-5. Epub 2007/09/28. doi: 10.1007/s11255-007-9281-z. PubMed PMID: 17899428.	excluded	Review
259.	Labarthe D, Ayala C. Nondrug interventions in hypertension prevention and control. Cardiol Clin. 2002;20(2):249-63. Epub 2002/07/18. doi: 10.1016/s0733-8651(01)00003-0. PubMed PMID: 12119799.	excluded	Review
260.	Larionov P. Psychological methods in treatment of essential hypertension. Arterial Hypertension. 2021;25(2):53-62. doi: 10.5603/AH.a2021.0002.	excluded	Review
261.	Lattanzio M, Weir MR. An evidence-based appraisal of complementary and alternative medicine strategies for the management of hypertension. J Hypertens. 2020;38(8):1412-9. Epub 2020/07/04. doi: 10.1097/HJH.0000000000002433. PubMed PMID: 32618883.	excluded	Review
262.	Lavretsky H. Complementary and alternative medicine use for treatment and prevention of late-life mood disorders. Clinical Geriatrics. 2010;18(6):32-7.	excluded	Review
263.	Lazarevic N, Lecoq M, Boehm C, Caillaud C. Pregnancy Apps for Self-Monitoring: Scoping Review of the Most Popular Global Apps Available in Australia. Int J Environ Res Public Health. 2023;20(2). Epub 2023/01/22. doi: 10.3390/ijerph20021012. PubMed PMID: 36673768; PubMed Central PMCID: PMCPMC9858738.	excluded	Review
264.	Leung PC. Rehabilitation training in artificially heated environment. J Exerc Rehabil. 2017;13(5):546-9. Epub 2017/11/09. doi: 10.12965/jer.1734958.479. PubMed PMID: 29114529; PubMed Central PMCID: PMCPMC5667601.	excluded	Review
265.	Levy RL, van Tilburg MA. Functional abdominal pain in childhood: background studies and recent research trends. Pain Res Manag. 2012;17(6):413-7. Epub 2012/12/19. doi: 10.1155/2012/960104. PubMed PMID: 23248815; PubMed Central PMCID: PMCPMC3659016.	excluded	Review
266.	Li J, Gao X, Hao X, Kantas D, Mohamed EA, Zheng X, et al. Yoga for secondary prevention of coronary heart disease: A systematic review and meta-analysis. Complement Ther Med. 2021;57:102643. Epub 2020/12/19. doi: 10.1016/j.ctim.2020.102643. PubMed PMID: 33338581.	excluded	Review
267.	Li P, Wang Q, Liu L, Zhang Q, Zhou R, Wang Y, et al. The Role of Complementary and Alternative Medicine on Cancer-Related Fatigue in Adults: An Overview of Systematic Reviews. Integr Cancer Ther. 2023;22:15347354231188947. Epub 2023/07/29 21:47. doi: 10.1177/15347354231188947. PubMed PMID: 37515495; PubMed Central PMCID: PMCPMC10387784.	excluded	Review
268.	Lombardi F, Belletti S, Lomuscio A. Alternative Therapies in the Treatment of Atrial Fibrillation. J Atr Fibrillation. 2013;5(6):754. Epub 2013/04/06. doi: 10.4022/jafib.754. PubMed PMID: 28496826; PubMed Central PMCID: PMCPMC5153172.	excluded	Review
269.	Lou Y, Sun N, Zhang M, Qiu Y, Wang J, Chen J. Trends in exercise for hypertension: a bibliometric analysis. Front Cardiovasc Med. 2023;10:1260569. Epub 2023/11/08. doi: 10.3389/fcvm.2023.1260569. PubMed PMID: 37937288; PubMed Central PMCID: PMCPMC10627159.	excluded	Review
270.	Lurz J, Ladwig KH. Mind and body interventions in cardiology : The importance of the brain-heart connection. Herz. 2022;47(2):103-9. Epub 2022/03/17. doi: 10.1007/s00059-022-05104-y. PubMed PMID: 35292838.	excluded	Review
271.	Lynch PT, Horani S, Lee R, Sumer BD, Lee SC, Mayo HG, et al. Effectiveness of physical activity interventions in improving objective and patient-reported outcomes in head and neck cancer survivors: A systematic review. Oral Oncol. 2021;117:105253. Epub 2021/04/27. doi: 10.1016/j.oraloncology.2021.105253. PubMed PMID: 33901767.	excluded	Review
272.	Magro I, Nurimba M, Doherty JK. Headache in Pregnancy. Otolaryngol Clin North Am. 2022;55(3):681-96. Epub 2022/05/01. doi: 10.1016/j.otc.2022.02.013. PubMed PMID: 35490045.	excluded	Review
273.	Manchanda SC, Madan K. Yoga and meditation in cardiovascular disease. Clin Res Cardiol. 2014;103(9):675-80. Epub 2014/01/28. doi: 10.1007/s00392-014-0663-9. PubMed PMID: 24464106.	excluded	Review
274.	Manocha R, Noyce J, Rohowyj A, Turek G. Sahaja Yoga: Reconciling western science and eastern traditions of meditation. Australian Journal of Clinical Hypnotherapy and Hypnosis. 2005;26(1-2):22-36.	excluded	Review
275.	Marcal IR, Fernandes B, Viana AA, Ciolac EG. The Urgent Need for Recommending Physical Activity for the Management of Diabetes During and Beyond COVID-19 Outbreak. Front Endocrinol (Lausanne). 2020;11:584642. Epub 2020/12/01. doi: 10.3389/fendo.2020.584642. PubMed PMID: 33250859; PubMed Central PMCID: PMCPMC7673403.	excluded	Review
276.	Marino F, Failla C, Carrozza C, Ciminata M, Chila P, Minutoli R, et al. Mindfulness-Based Interventions for Physical and Psychological Wellbeing in Cardiovascular Diseases: A Systematic Review and Meta-Analysis. Brain Sci. 2021;11(6). Epub 2021/06/03. doi: 10.3390/brainsci11060727. PubMed PMID: 34072605; PubMed Central PMCID: PMCPMC8227381.	excluded	Review/Meta-Analysis
277.	Markell MS. Potential benefits of complementary medicine modalities in patients with chronic kidney disease. Adv Chronic Kidney Dis. 2005;12(3):292-9. Epub 2005/07/13. doi: 10.1016/j.ackd.2005.03.004. PubMed PMID: 16010644.	excluded	Review
278.	Martin-Rioboo E, Turegano-Yedro M, Banegas JR. Evidence on the use of alternative substances and therapies in hypertension. Hipertens Riesgo Vasc. 2024;41(1):40-57. Epub 2023/12/21. doi: 10.1016/j.hipert.2023.11.001. PubMed PMID: 38123388.	excluded	Review
279.	Martis R, Crowther CA, Shepherd E, Alsweiler J, Downie MR, Brown J. Treatments for women with gestational diabetes mellitus: an overview of Cochrane systematic reviews. Cochrane Database Syst Rev. 2018;8(8):CD012327. Epub 2018/08/14. doi: 10.1002/14651858.CD012327.pub2. PubMed PMID: 30103263; PubMed Central PMCID: PMCPMC6513179	excluded	Review
280.	Mattioli AV, Toni S, Coppi F, Farinetti A. Practical tips for prevention of cardiovascular disease in women after quarantine for COVID-19 disease. Acta Biomed. 2020;91(4):e2020127. Epub 2021/02/03. doi: 10.23750/abm.v91i4.10284. PubMed PMID: 33525233; PubMed Central PMCID: PMCPMC7927543.	excluded	Review
281.	Mayor S. Yoga reduces cardiovascular risk as much as walking or cycling, study shows. BMJ. 2014;349:g7713. Epub 2014/12/19. doi: 10.1136/bmj.g7713. PubMed PMID: 25519946.	excluded	Review
282.	McCall MC, Ward A, Roberts NW, Heneghan C. Overview of systematic reviews: yoga as a therapeutic intervention for adults with acute and chronic health conditions. Evid Based Complement Alternat Med. 2013;2013:945895. Epub 2013/06/14. doi: 10.1155/2013/945895. PubMed PMID: 23762174; PubMed Central PMCID: PMCPMC3670548.	excluded	Review
283.	McClafferty H. Complementary, holistic, and integrative medicine: mind-body medicine. Pediatr Rev. 2011;32(5):201-3. Epub 2011/05/04. doi: 10.1542/pir.32-5-201. PubMed PMID: 21536778.	excluded	Review
284.	Meng X, Xiong XJ. Interpretation of Expert Consensus on Diagnosis and Treatment of Hypertension with Traditional Chinese Medicine. Chinese Journal of Experimental Traditional Medical Formulae. 2022;29(11):192-205. doi: 10.13422/j.cnki.syfjx.20221191.	excluded	Review
285.	Mills DJ. The Aging GABAergic System and Its Nutritional Support. Journal of Nutrition and Metabolism. 2021;2021. doi: 10.1155/2021/6655064.	excluded	Review
286.	Ml S, Ghosh A. Effect of Pranayama on Cardiovascular Parameters among Indian Population- A Narrative Review. International Journal of Current Research and Review. 2021;13(02):172-5. doi: 10.31782/ijcrr.2021.13237.	excluded	Review
287.	Möckel L. Potential benefits of yoga in patients with heart failure: A meta-analysis of controlled trials. European Journal of Integrative Medicine. 2019;31. doi: 10.1016/j.eujim.2019.100948.	excluded	Review/Meta-Analysis
288.	Mollan SP, Virdee JS, Bilton EJ, Thaller M, Krishan A, Sinclair AJ. Headache for ophthalmologists: current advances in headache understanding and management. Eye (Lond). 2021;35(6):1574-86. Epub 2021/02/14. doi: 10.1038/s41433-021-01421-4. PubMed PMID: 33580185; PubMed Central PMCID: PMCPMC8169696	excluded	Review
289.	Mooventhan A, Nivethitha L. Evidence based effects of yoga practice on various health related problems of elderly people: A review. J Bodyw Mov Ther. 2017;21(4):1028-32. Epub 2017/10/19. doi: 10.1016/j.jbmt.2017.01.004. PubMed PMID: 29037619.	excluded	Review
290.	Mooventhan A, Nivethitha L. Role of yoga in the prevention and management of various cardiovascular diseases and their risk factors: A comprehensive scientific evidence-based review. Explore (NY). 2020;16(4):257-63. Epub 2020/03/31. doi: 10.1016/j.explore.2020.02.007. PubMed PMID: 32222372.	excluded	Review
291.	Moreno MA. Advice for patients. Exercise. Arch Pediatr Adolesc Med. 2010;164(9):888. Epub 2010/09/08. doi: 10.1001/archpediatrics.2010.164. PubMed PMID: 20819976.	excluded	Review
292.	Morse DR. Relaxed exercise. Int J Psychosom. 1994;41(1-4):17-22. Epub 1994/01/01. PubMed PMID: 7843861.	excluded	Review
293.	Mullin GE. The heart speaks II: embracing integrative medicine for heart health. Nutr Clin Pract. 2012;27(4):568-71. Epub 2012/07/24. doi: 10.1177/0884533612452612. PubMed PMID: 22820900.	excluded	Review
294.	Naidoo D, Schembri A, Cohen M. The health impact of residential retreats: a systematic review. BMC Complement Altern Med. 2018;18(1):8. Epub 2018/01/11. doi: 10.1186/s12906-017-2078-4. PubMed PMID: 29316909; PubMed Central PMCID: PMCPMC5761096.	excluded	Review
295.	Nalbant G, Hassanein ZM, Lewis S, Chattopadhyay K. Content, Structure, and Delivery Characteristics of Yoga Interventions for Managing Hypertension: A Systematic Review and Meta-Analysis of Randomized Controlled Trials. Front Public Health. 2022;10:846231. Epub 2022/04/15. doi: 10.3389/fpubh.2022.846231. PubMed PMID: 35419342; PubMed Central PMCID: PMCPMC8995771.	excluded	Review
296.	Nam TG, Jeong H, Kim KH, Jang I. Effectiveness of Alternative Nostril Breathing on Blood Pressure: A Systematic Review and Meta-Analysis of Randomized Controlled Trials. Complement Med Res. 2024;31(5):449-60. Epub 2024/07/16. doi: 10.1159/000539707. PubMed PMID: 39008954.	excluded	Review
297.	Nanthakumar C. The benefits of yoga in children. Journal of Integrative Medicine. 2018;16(1):14-9. doi: 10.1016/j.joim.2017.12.008.	excluded	Review
298.	Narasingharao K, Pradhan B, Navaneetham J. Sleep Disorder, Gastrointestinal Problems and Behaviour Problems Seen in Autism Spectrum Disorder Children and Yoga as Therapy: A Descriptive Review. J Clin Diagn Res. 2016;10(11):VE01-VE3. Epub 2017/01/05. doi: 10.7860/JCDR/2016/24175.8922. PubMed PMID: 28050484; PubMed Central PMCID: PMCPMC5198437.	excluded	Review
299.	Ng JY, Jomy J, Vacca A. Evaluation of the quality of online patient information at the intersection of complementary and alternative medicine and hypertension. Clin Hypertens. 2022;28(1):9. Epub 2022/03/16. doi: 10.1186/s40885-021-00193-z. PubMed PMID: 35287762; PubMed Central PMCID: PMCPMC8922809.	excluded	Review
300.	Ng JY, Verma KD, Gilotra K. Quantity and quality of complementary and alternative medicine recommendations in clinical practice guidelines for type 2 diabetes mellitus: A systematic review. Nutr Metab Cardiovasc Dis. 2021;31(11):3004-15. Epub 2021/10/11. doi: 10.1016/j.numecd.2021.07.029. PubMed PMID: 34627698.	excluded	Review
301.	Nicolson DJ, Dickinson HO, Campbell F, Mason JM. Lifestyle interventions or drugs for patients with essential hypertension: a systematic review. J Hypertens. 2004;22(11):2043-8. Epub 2004/10/14. doi: 10.1097/00004872-200411000-00001. PubMed PMID: 15480083.	excluded	Review
302.	Niu JF, Zhao XF, Hu HT, Wang JJ, Liu YL, Lu DH. Should acupuncture, biofeedback, massage, Qi gong, relaxation therapy, device-guided breathing, yoga and tai chi be used to reduce blood pressure?: Recommendations based on high-quality systematic reviews. Complement Ther Med. 2019;42:322-31. Epub 2019/01/24. doi: 10.1016/j.ctim.2018.10.017. PubMed PMID: 30670261.	excluded	Review
303.	Nivethitha L, Mooventhan A, Manjunath NK. Effects of Various Pranayama on Cardiovascular and Autonomic Variables. Anc Sci Life. 2016;36(2):72-7. Epub 2017/04/28. doi: 10.4103/asl.ASL_178_16. PubMed PMID: 28446827; PubMed Central PMCID: PMCPMC5382821.	excluded	Review
304.	Okonta NR. Does yoga therapy reduce blood pressure in patients with hypertension?: an integrative review. Holist Nurs Pract. 2012;26(3):137-41. Epub 2012/04/21. doi: 10.1097/HNP.0b013e31824ef647. PubMed PMID: 22517349.	excluded	Review
305.	Ospina MB, Bond K, Karkhaneh M, Buscemi N, Dryden DM, Barnes V, et al. Clinical trials of meditation practices in health care: characteristics and quality. J Altern Complement Med. 2008;14(10):1199-213. Epub 2009/01/07. doi: 10.1089/acm.2008.0307. PubMed PMID: 19123875.	excluded	Review
306.	Ospina MB, Bond K, Karkhaneh M, Tjosvold L, Vandermeer B, Liang Y, et al. Meditation practices for health: state of the research. Evid Rep Technol Assess (Full Rep). 2007;(155):1-263. Epub 2007/09/04. PubMed PMID: 17764203; PubMed Central PMCID: PMCPMC4780968.	excluded	Review
307.	Oyarzabal EA, Seuferling B, Babbar S, Lawton-O'Boyle S, Babbar S. Mind-Body Techniques in Pregnancy and Postpartum. Clin Obstet Gynecol. 2021;64(3):683-703. Epub 2021/06/25. doi: 10.1097/GRF.0000000000000641. PubMed PMID: 34162789.	excluded	Review
308.	Pal GK, Amudharaj D. Role of yoga in the management of cardiovascular diseases. Biomedicine. 2008;28(1):9-11.	excluded	Review
309.	Pal R, Gupta N. Yogic practices on oxidative stress and of antioxidant level: a systematic review of randomized controlled trials. J Complement Integr Med. 2017;16(4). Epub 2017/10/27. doi: 10.1515/jcim-2017-0079. PubMed PMID: 29068790.	excluded	Review
310.	Panebianco M, Sridharan K, Ramaratnam S. Yoga for epilepsy. Cochrane Database Syst Rev. 2017;10(10):CD001524. Epub 2017/10/06. doi: 10.1002/14651858.CD001524.pub3. PubMed PMID: 28982217; PubMed Central PMCID: PMCPMC6485327.	excluded	Review
311.	Papageorgiou N, Tousoulis D, Androulakis E, Giotakis A, Siasos G, Latsios G, et al. Lifestyle factors and endothelial function. Curr Vasc Pharmacol. 2012;10(1):94-106. Epub 2011/11/25. doi: 10.2174/157016112798829788. PubMed PMID: 22112355.	excluded	Review
312.	Park SH, Han KS. Blood Pressure Response to Meditation and Yoga: A Systematic Review and Meta-Analysis. J Altern Complement Med. 2017;23(9):685-95. Epub 2017/04/07. doi: 10.1089/acm.2016.0234. PubMed PMID: 28384004.	excluded	Review/Meta-Analysis
313.	Parkman S, Olausson J. Efficacy of yoga for caregivers of persons with dementia: An integrative review. Scand J Caring Sci. 2023;37(4):980-90. Epub 2023/04/19. doi: 10.1111/scs.13172. PubMed PMID: 37070342.	excluded	Review
314.	Pascoe MC, Bauer IE. A systematic review of randomised control trials on the effects of yoga on stress measures and mood. J Psychiatr Res. 2015;68:270-82. Epub 2015/08/01. doi: 10.1016/j.jpsychires.2015.07.013. PubMed PMID: 26228429.	excluded	Review
315.	Pascoe MC, J. de Manincor M, Hallgren M, Baldwin PA, Tseberja J, Parker AG. Psychobiological Mechanisms Underlying the Mental Health Benefits of Yoga-Based Interventions: a Narrative Review. Mindfulness. 2021;12(12):2877-89. doi: 10.1007/s12671-021-01736-z.	excluded	Review
316.	Pascoe MC, Thompson DR, Ski CF. Yoga, mindfulness-based stress reduction and stress-related physiological measures: A meta-analysis. Psychoneuroendocrinology. 2017;86:152-68. Epub 2017/10/01. doi: 10.1016/j.psyneuen.2017.08.008. PubMed PMID: 28963884.	excluded	Review/Meta-Analysis
317.	Pasquale LR, Kang JH. Lifestyle, nutrition, and glaucoma. J Glaucoma. 2009;18(6):423-8. Epub 2009/08/15. doi: 10.1097/IJG.0b013e31818d3899. PubMed PMID: 19680048; PubMed Central PMCID: PMCPMC2727664.	excluded	Review
318.	Passino C, Giannoni A, Milli M, Polettii R, Emdin M. [Recent knowledges on chemosensitivity to hypoxia and hypercapnia in cardiovascular disease]. Recenti Prog Med. 2010;101(7-8):308-13. Epub 2010/09/17. PubMed PMID: 20842961.	excluded	Review
319.	Patacchioli FR, Monnazzi P, Di Girolamo F, Di Mario R, Mattioli D. Rapid modifications on cardiovascular system induced by yoga-type breathing. International Journal of Sports Cardiology. 1998;7(3):119-22.	excluded	Review
320.	Patil SG, Biradar MS, Khode V, Vadiraja HS, Patil NG, Raghavendra RM. Effectiveness of yoga on arterial stiffness: A systematic review. Complement Ther Med. 2020;52:102484. Epub 2020/09/22. doi: 10.1016/j.ctim.2020.102484. PubMed PMID: 32951734.	excluded	Review
321.	Pearl PL, Robbins EL, Bennett HD, Conry JA. Use of complementary and alternative therapies in epilepsy: cause for concern. Arch Neurol. 2005;62(9):1472-5. Epub 2005/09/15. doi: 10.1001/archneur.62.9.1472. PubMed PMID: 16157759.	excluded	Review
322.	Pearson E, Siskind D, Hubbard RE, Gordon EH, Coulson EJ, Warren N. Frailty and severe mental illness: A systematic review and narrative synthesis. J Psychiatr Res. 2022;147:166-75. Epub 2022/01/21. doi: 10.1016/j.jpsychires.2022.01.014. PubMed PMID: 35051715.	excluded	Review
323.	Pelletier KR. Mind as healer, mind as slayer: Mindbody medicine comes of age. Advances in Mind-Body Medicine. 2002;18(1):4-15.	excluded	Review
324.	Peron EP, Marcum ZA, Boyce R, Hanlon JT, Handler SM. Year in review: medication mishaps in the elderly. Am J Geriatr Pharmacother. 2011;9(1):1-10. Epub 2011/04/05. doi: 10.1016/j.amjopharm.2011.01.003. PubMed PMID: 21459304; PubMed Central PMCID: PMCPMC3457784.	excluded	Review
325.	Pingali H, Hunter SD. Exploring mechanisms of blood pressure regulation in response to device-guided and non-device-guided slow breathing: A mini review. Auton Neurosci. 2023;244:103050. Epub 2022/11/22. doi: 10.1016/j.autneu.2022.103050. PubMed PMID: 36410208.	excluded	Review
326.	Posadzki P, Cramer H, Kuzdzal A, Lee MS, Ernst E. Yoga for hypertension: a systematic review of randomized clinical trials. Complement Ther Med. 2014;22(3):511-22. Epub 2014/06/08. doi: 10.1016/j.ctim.2014.03.009. PubMed PMID: 24906591.	excluded	Review
327.	Pozuelo-Carrascosa DP, Cavero-Redondo I, Fernandez Rodriguez R, Pascual Morena C, Sequi-Dominguez I, Martinez-Vizcaino V. Exercise versus fixed-dose combination therapy for cardiovascular risk factors control and atherosclerotic disease prevention: a network meta-analysis protocol. BMJ Open. 2020;10(7):e036734. Epub 2020/07/10. doi: 10.1136/bmjopen-2019-036734. PubMed PMID: 32641333; PubMed Centr…	excluded	Review/Network-Meta-Analysis
328.	Prasad K, Reriani MK, Murad MH, Sood A, Prasad A. Impact of mind body therapies on vascular endothelial dysfunction and implications for cardiovacular disease management. J Complement Integr Med. 2011;8(1). Epub 2011/01/01. doi: 10.2202/1553-3840.1457. PubMed PMID: 22754924.	excluded	Review
329.	Pratt C. Alternative prevention and treatment of cardiovascular disease, Part 2. Primary Care - Clinics in Office Practice. 2010;37(2):339-66. doi: 10.1016/j.pop.2010.02.010.	excluded	Review
330.	Qi F, Soh KG, Mohd Nasirudddin NJ, Mai Y. Effects of taichi on physical and psychological health of college students: A systematic review. Front Physiol. 2022;13:1008604. Epub 2022/10/18. doi: 10.3389/fphys.2022.1008604. PubMed PMID: 36246109; PubMed Central PMCID: PMCPMC9562146.	excluded	Review
331.	Raghuraj P, Telles S. Effect of yoga-based and forced uninostril breathing on the autonomic nervous system. Percept Mot Skills. 2003;96(1):79-80. Epub 2003/04/23. doi: 10.2466/pms.2003.96.1.79. PubMed PMID: 12705513.	excluded	Review
332.	Rainforth MV, Schneider RH, Nidich SI, Gaylord-King C, Salerno JW, Anderson JW. Stress reduction programs in patients with elevated blood pressure: a systematic review and meta-analysis. Curr Hypertens Rep. 2007;9(6):520-8. Epub 2008/03/20. doi: 10.1007/s11906-007-0094-3. PubMed PMID: 18350109; PubMed Central PMCID: PMCPMC2268875.	excluded	Review/Meta-Analysis
333.	Rajput V, Mulay P. Bibliometric Survey on Impact of Sound Therapy on Blood Pressure and Covid-19. Library Philosophy and Practice. 2020;2020.	excluded	Review
334.	Ramamoorthi R, Gahreman D, Skinner T, Moss S. The effect of yoga practice on glycemic control and other health parameters in the prediabetic state: A systematic review and meta-analysis. PLoS One. 2019;14(10):e0221067. Epub 2019/10/17. doi: 10.1371/journal.pone.0221067. PubMed PMID: 31618207; PubMed Central PMCID: PMCPMC6795440.	excluded	Review/Meta-Analysis
335.	Rao A, Kacker S, Saboo N. The effects of yoga on cardiovascular risk factors. INTERNATIONAL JOURNAL OF ENDOCRINOLOGY (Ukraine). 2022;18(7):396-403. doi: 10.22141/2224-0721.18.7.2022.1214.	excluded	Review
336.	Rao M, Khan AA, Adnan QUA. A review analysis of exercise training regimes among females with polycystic ovary syndrome. Journal of the Pakistan Medical Association. 2023;73(3):589-602. doi: 10.47391/jpma.5647.	excluded	Review
337.	Rathbone J, Carter M, Hoffmann T, Glasziou P. A comparison of the performance of seven key bibliographic databases in identifying all relevant systematic reviews of interventions for hypertension. Syst Rev. 2016;5:27. Epub 2016/02/11. doi: 10.1186/s13643-016-0197-5. PubMed PMID: 26862061; PubMed Central PMCID: PMCPMC4748526.	excluded	Review
338.	Raub JA. Psychophysiologic effects of Hatha Yoga on musculoskeletal and cardiopulmonary function: a literature review. J Altern Complement Med. 2002;8(6):797-812. Epub 2003/03/05. doi: 10.1089/10755530260511810. PubMed PMID: 12614533.	excluded	Review
339.	Ravisankar P, Shajeeya Amren SK, Devadasu CH, Devala Rao G. Controlling hypertension: A brief review. Journal of Chemical and Pharmaceutical Sciences. 2014;7(2):122-36.	excluded	Review
340.	Rincon F, Louis ED. Benefits and risks of pharmacological and surgical treatments for essential tremor: Disease mechanisms and current management. Expert Opinion on Drug Safety. 2005;4(5):899-913. doi: 10.1517/14740338.4.5.899.	excluded	Review
341.	Rioux JG, Ritenbaugh C. Narrative review of yoga intervention clinical trials including weight-related outcomes. Altern Ther Health Med. 2013;19(3):32-46. Epub 2013/05/28. PubMed PMID: 23709458.	excluded	Review
342.	Roderick Q, Kuil K, Kunkler E, Mondi N, Rhode A, Moriello G. The Psychological and Biological Benefits of Mind-Body Therapy Interventions for Informal Caregivers of Individuals With Cancer: A Systematic Review. Rehabilitation Oncology. 2023;41(4):191-201. doi: 10.1097/01.Reo.0000000000000353.	excluded	Review
343.	Rodrigues GD, Lima LS, da Silva NCS, Telles PGL, da Mota Silva Rocha TM, de Aragão Porto VQ, et al. Are home-based exercises effective to reduce blood pressure in hypertensive adults? A systematic review. Clinical Hypertension. 2022;28(1). doi: 10.1186/s40885-022-00211-8.	excluded	Review
344.	Rothenberg S, Belok S, Fields JZ. The Maharishi Vedic Medicine Chronic Disorders Program: Introduction and Case Histories. Alternative and Complementary Therapies. 2003;9(4):183-90. doi: 10.1089/107628003322256896.	excluded	Review
345.	Rudey MD, Rathi R, Rathi B. An ayurvedic perspective of covid 19: A pandemic situation. International Journal of Research in Pharmaceutical Sciences. 2020;11(Special Issue 1):1627-34. doi: 10.26452/ijrps.v11iSPL1.4191.	excluded	Review
346.	Sabel BA, Wang J, Cardenas-Morales L, Faiq M, Heim C. Mental stress as consequence and cause of vision loss: the dawn of psychosomatic ophthalmology for preventive and personalized medicine. EPMA J. 2018;9(2):133-60. Epub 2018/06/14. doi: 10.1007/s13167-018-0136-8. PubMed PMID: 29896314; PubMed Central PMCID: PMCPMC5972137.	excluded	Review
347.	Sabzwari SRA, Garg L, Lakkireddy D, Day J. Ten Lifestyle Modification Approaches to Treat Atrial Fibrillation. Cureus. 2018;10(5):e2682. Epub 2018/07/28. doi: 10.7759/cureus.2682. PubMed PMID: 30050737; PubMed Central PMCID: PMCPMC6059525.	excluded	Review
348.	Saha SP, Banks MA, Whayne TF. Managing Cardiovascular Risk Factors without Medications: What is the Evidence? Cardiovasc Hematol Agents Med Chem. 2021;19(1):8-16. Epub 2020/05/19. doi: 10.2174/1871525718666200518093418. PubMed PMID: 32418531.	excluded	Review
349.	Sahay BK. Role of yoga in diabetes. J Assoc Physicians India. 2007;55:121-6. Epub 2007/06/19. PubMed PMID: 17571741.	excluded	Review
350.	Sainani GS. Non-drug therapy in prevention and control of hypertension. J Assoc Physicians India. 2003;51:1001-6. Epub 2004/01/15. PubMed PMID: 14719592.	excluded	Review
351.	Saito I, Saito Y. Biofeedback training in clinical settings. Biogenic Amines. 2004;18(3-6):463-76. doi: 10.1163/1569391041501870.	excluded	Review
352.	Salmon P, Lush E, Jablonski M, Sephton SE. Yoga and Mindfulness: Clinical Aspects of an Ancient Mind/Body Practice. Cognitive and Behavioral Practice. 2009;16(1):59-72. doi: 10.1016/j.cbpra.2008.07.002.	excluded	Review
353.	Santino TA, Chaves GS, Freitas DA, Fregonezi GA, Mendonca KM. Breathing exercises for adults with asthma. Cochrane Database Syst Rev. 2020;3(3):CD001277. Epub 2020/03/27. doi: 10.1002/14651858.CD001277.pub4. PubMed PMID: 32212422; PubMed Central PMCID: PMCPMC7096190 known.	excluded	Review
354.	Santoro D, Satta E, Messina S, Costantino G, Savica V, Bellinghieri G. Pain in end-stage renal disease: a frequent and neglected clinical problem. Clin Nephrol. 2013;79 Suppl 1(SUPPL. 13):S2-11. Epub 2012/12/29. doi: 10.5414/CNX77S104. PubMed PMID: 23249527.	excluded	Review
355.	Santra G. Yoga and the Need of Its Integration in Modern Medicine. J Assoc Physicians India. 2022;70(12):11-2. Epub 2023/06/25. doi: 10.5005/japi-11001-0142. PubMed PMID: 37355975.	excluded	Review
356.	Saoji AA, Raghavendra BR, Manjunath NK. Effects of yogic breath regulation: A narrative review of scientific evidence. J Ayurveda Integr Med. 2019;10(1):50-8. Epub 2018/02/06. doi: 10.1016/j.jaim.2017.07.008. PubMed PMID: 29395894; PubMed Central PMCID: PMCPMC6470305.	excluded	Review
357.	Sarvottam K, Yadav RK. Obesity-related inflammation & cardiovascular disease: efficacy of a yoga-based lifestyle intervention. Indian J Med Res. 2014;139(6):822-34. Epub 2014/08/12. PubMed PMID: 25109716; PubMed Central PMCID: PMCPMC4164994.	excluded	Review
358.	Schmielau J, Rick O, Reuss-Borst M, Kalusche-Bontemps EM, Steimann M. Rehabilitation of Cancer Survivors with Long-Term Toxicities. Oncol Res Treat. 2017;40(12):764-71. Epub 2017/11/29. doi: 10.1159/000485187. PubMed PMID: 29183022.	excluded	Review
359.	Schmitz KH, Speck RM. Risks and benefits of physical activity among breast cancer survivors who have completed treatment. Womens Health (Lond). 2010;6(2):221-38. Epub 2010/03/02. doi: 10.2217/whe.10.1. PubMed PMID: 20187728.	excluded	Review
360.	Schneider RH, Alexander CN, Salerno JW, Robinson DK, Jr., Fields JZ, Nidich SI. Disease prevention and health promotion in the aging with a traditional system of natural medicine: Maharishi Vedic Medicine. J Aging Health. 2002;14(1):57-78. Epub 2002/03/15. doi: 10.1177/089826430201400104. PubMed PMID: 11892761; PubMed Central PMCID: PMCPMC2211377.	excluded	Review
361.	Schwickert M, Langhorst J, Paul A, Michalsen A, Dobos GJ. [Stress management in the treatment of essential arterial hypertension]. MMW Fortschr Med. 2006;148(47):40-2; quiz 3. Epub 2006/12/16. doi: 10.1007/BF03364845. PubMed PMID: 17168187.	excluded	Review
362.	Seetharaman R, Avhad S, Rane J. Exploring the healing power of singing bowls: An overview of key findings and potential benefits. Explore (NY). 2024;20(1):39-43. Epub 2023/08/03. doi: 10.1016/j.explore.2023.07.007. PubMed PMID: 37532602.	excluded	Review
363.	Segan L, Prabhu S, Kalman JM, Kistler PM. Atrial Fibrillation and Stress: A 2-Way Street? JACC: Clinical Electrophysiology. 2022;8(8):1051-9. doi: 10.1016/j.jacep.2021.12.008.	excluded	Review
364.	Semwal DK, Mishra SP, Chauhan A, Semwal RB. Adverse health effects of tobacco and role of ayurveda in their reduction. Journal of Medical Sciences (Faisalabad). 2015;15(3):139-46. doi: 10.3923/jms.2015.139.146.	excluded	Review
365.	Sengupta P. Health Impacts of Yoga and Pranayama: A State-of-the-Art Review. Int J Prev Med. 2012;3(7):444-58. Epub 2012/08/15. PubMed PMID: 22891145; PubMed Central PMCID: PMCPMC3415184.	excluded	Review
366.	Seshan S, Nagrale N, Patond S, Ambad R. Management of Coronary Artery Disease Through Yoga. Indian Journal of Forensic Medicine & Toxicology. 2020;14(4):6531-5. doi: 10.37506/ijfmt.v14i4.12633.	excluded	Review
367.	Shah SZA, Karam JA, Zeb A, Ullah R, Shah A, Haq IU, et al. Movement is Improvement: The Therapeutic Effects of Exercise and General Physical Activity on Glycemic Control in Patients with Type 2 Diabetes Mellitus: A Systematic Review and Meta-Analysis of Randomized Controlled Trials. Diabetes Ther. 2021;12(3):707-32. Epub 2021/02/07. doi: 10.1007/s13300-021-01005-1. PubMed PMID: 33547579; PubMed C…	excluded	Review
368.	Shaibani AA, Nagib-Elkilany GE, Singh RB. Stress, peace, and the heart. World Heart Journal. 2015;7(4):195-204.	excluded	Review
369.	Shapiro D, Schwartz GE. Biofeedback and visceral learning: clinical applications. Semin Psychiatry. 1972;4(2):171-84. Epub 1972/05/01. PubMed PMID: 4155534.	excluded	Review
370.	Shapiro D, Surwit RS. Operant conditioning: a new theoretical approach in psychosomatic medicine. Int J Psychiatry Med. 1974;5(4):377-87. Epub 1974/01/01. doi: 10.2190/7EYM-L28K-FT5C-AG07. PubMed PMID: 4618839.	excluded	Review
371.	Sharma G, Mooventhan A, Naik G, Nivethitha L. A Review on Role of Yoga in the Management of Patients with Cardiac Arrhythmias. Int J Yoga. 2021;14(1):26-35. Epub 2021/04/13. doi: 10.4103/ijoy.IJOY_7_20. PubMed PMID: 33840974; PubMed Central PMCID: PMCPMC8023436.	excluded	Review
372.	Sharma H, Swetanshu, Singh P. Role of Yoga in Cardiovascular Diseases. Curr Probl Cardiol. 2024;49(1 Pt A):102032. Epub 2023/08/16. doi: 10.1016/j.cpcardiol.2023.102032. PubMed PMID: 37582455.	excluded	Review
373.	Sharma I, Azmi SA, Settiwar RM. Evaluation of the effect of pranayama in anxiety state. Alternative medicine. 1991;3(4):227‐35. PubMed PMID: CN-00519500.	excluded	Review
374.	Sharma K, Anand A, Kumar R. The role of Yoga in working from home during the COVID-19 global lockdown. Work. 2020;66(4):731-7. Epub 2020/09/15. doi: 10.3233/WOR-203219. PubMed PMID: 32925134.	excluded	Review
375.	Sharma M, Branscum P. Yoga interventions in pregnancy: a qualitative review. J Altern Complement Med. 2015;21(4):208-16. Epub 2015/02/25. doi: 10.1089/acm.2014.0033. PubMed PMID: 25710094.	excluded	Review
376.	Sharma M, Frishman WH, Gandhi K. RESPeRATE: nonpharmacological treatment of hypertension. Cardiol Rev. 2011;19(2):47-51. Epub 2011/02/03. doi: 10.1097/CRD.0b013e3181fc1ae6. PubMed PMID: 21285661.	excluded	Review
377.	Sharma M, Haider T. Yoga as an Alternative and Complementary Treatment for Hypertensive Patients. Journal of Evidence-Based Complementary & Alternative Medicine. 2012;17(3):199-205. doi: 10.1177/2156587212452144.	excluded	Review
378.	Sharma P, Kumar P. Scope of yoga practices in hematological and biochemical alterations. Asian Journal of Pharmaceutical and Clinical Research. 2016;9(1):298-300.	excluded	Review
379.	Sharma P, Thapliyal A, Chandra T, Singh S, Baduni H, Waheed SM. Rhythmic breathing: immunological, biochemical, and physiological effects on health. Adv Mind Body Med. 2015;29(1):18-25. Epub 2015/01/22. PubMed PMID: 25607119.	excluded	Review
380.	Sharon D. Nonpharmacologic Management of Restless Legs Syndrome (Willis-Ekbom Disease): Myths or Science. Sleep Med Clin. 2015;10(3):263-78, xiii. Epub 2015/09/04. doi: 10.1016/j.jsmc.2015.05.018. PubMed PMID: 26329436.	excluded	Review
381.	Shekelle RB. Psychosocial factors and high blood pressure. Cardiovascular Medicine. 1979;4(12):1249-56.	excluded	Review
382.	Shuman LH, Hirsh HL. Stress and health: Part III. Trauma. 1998;40(3):83-95.	excluded	Review
383.	Sibinga EM, Kemper KJ. Complementary, holistic, and integrative medicine: meditation practices for pediatric health. Pediatr Rev. 2010;31(12):e91-103. Epub 2010/12/03. doi: 10.1542/pir.31-12-e91. PubMed PMID: 21123509.	excluded	Review
384.	Sigamani A, Gupta R. Revisiting secondary prevention in coronary heart disease. Indian Heart J. 2022;74(6):431-40. Epub 2022/12/02. doi: 10.1016/j.ihj.2022.11.011. PubMed PMID: 36455667; PubMed Central PMCID: PMCPMC9773289.	excluded	Review
385.	Silva-Jose C, May L, Sanchez-Polan M, Zhang D, Barrera-Garcimartin A, Refoyo I, et al. Influence of Physical Activity during Pregnancy on Neonatal Complications: Systematic Review and Meta-Analysis. J Pers Med. 2023;14(1). Epub 2024/01/26. doi: 10.3390/jpm14010006. PubMed PMID: 38276221; PubMed Central PMCID: PMCPMC10820764.	excluded	Review/Meta-Analysis
386.	Silverberg DS. Non-pharmacological treatment of hypertension. J Hypertens Suppl. 1990;8(4):S21-6. Epub 1990/09/01. PubMed PMID: 2258779.	excluded	Review
387.	Sinatra ST, Sinatra DS, Sinatra SW, Chevalier G. Grounding - The universal anti-inflammatory remedy. Biomed J. 2023;46(1):11-6. Epub 2022/12/18. doi: 10.1016/j.bj.2022.12.002. PubMed PMID: 36528336; PubMed Central PMCID: PMCPMC10105021.	excluded	Review
388.	Singh AN. Role of yoga therapies in psychosomatic disorders. International Congress Series. 2006;1287:91-6. doi: 10.1016/j.ics.2005.11.096.	excluded	Review
389.	Singh AN. Application of yoga therapy to psychosamatic disorders. International Medical Journal. 2015;22(4):277-82.	excluded	Review
390.	Singh AR. Modern Medicine: Towards Prevention, Cure, Well-being and Longevity. Mens Sana Monogr. 2010;8(1):17-29. Epub 2011/02/18. doi: 10.4103/0973-1229.58817. PubMed PMID: 21327168; PubMed Central PMCID: PMCPMC3031942.	excluded	Review
391.	Singh RB, Torshin VI, Al-Bawareed OA, Narsingh V, Mojto V, De Meester F, et al. Physiological imaging: A new approach for assessment of neuropsychiatric and cardiovascular diseases. World Heart Journal. 2018;10(4):321-36.	excluded	Review
392.	Singh RB, Torshin VI, Chibisov S, Goyal RK, Watanabe S, Nakagami H, et al. Can protective factors inculcate molecular adaptations of cardiomyocyte in the prevention of chronic heart failure? World Heart Journal. 2019;11(2):149-57.	excluded	Review
393.	Singh RB, Wilczyńska-Kwiatek A, Fedacko J, Pella D, De Meester F. Pranayama: The power of breath. International Journal on Disability and Human Development. 2009;8(2):141-54. doi: 10.1515/ijdhd.2009.8.2.141.	excluded	Review
394.	Singh S. Low back pain and yoga. J Pain Palliat Care Pharmacother. 2014;28(4):392-3. Epub 2014/10/09. doi: 10.3109/15360288.2014.959237. PubMed PMID: 25295640.	excluded	Review
395.	Slany J. Non-drug treatment of hypertension including alternative methods. Journal fur Hypertonie. 2013;17(4):152-6.	excluded	Review
396.	Slostad B, Khalsa T, Young K, Guerra H, Bhagra A. A case-based approach to integrative medicine for cardiovascular disease prevention. J Integr Med. 2020;18(2):159-62. Epub 2020/01/12. doi: 10.1016/j.joim.2019.12.001. PubMed PMID: 31924566.	excluded	Review
397.	Smith CA, Tuson A, Thornton C, Dahlen HG. The safety and effectiveness of mind body interventions for women with pregnancy induced hypertension and or preeclampsia: A systematic review and meta-analysis. Complement Ther Med. 2020;52:102469. Epub 2020/09/22. doi: 10.1016/j.ctim.2020.102469. PubMed PMID: 32951719.	excluded	Review/Meta-Analysis
398.	Smith JC. Meditation as psychotherapy: a review of the literature. Psychol Bull. 1975;82(4):558-64. Epub 1975/07/01. doi: 10.1037/h0076888. PubMed PMID: 1099602.	excluded	Review
399.	Sorout J, Kacker S, Saboo N. Metabolic syndrome and possible treatments (consecutive therapies): a literature review. INTERNATIONAL JOURNAL OF ENDOCRINOLOGY (Ukraine). 2022;18(6):351-7. doi: 10.22141/2224-0721.18.6.2022.1206.	excluded	Review
400.	Stanford DM, Mouser JG, Chatlaong MA, Jessee MB. A narrative review of the effects of blood flow restriction on vascular structure and function. Physiol Int. 2022;109(2):186-203. Epub 2022/05/20. doi: 10.1556/2060.2022.00223. PubMed PMID: 35587387.	excluded	Review
401.	Stec K. Yoga and relaxation for promoting public health: A review of the practice and supportive research. Biomedical Human Kinetics. 2020;12(1):133-40. doi: 10.2478/bhk-2020-0017.	excluded	Review
402.	Steel A, Adams J, Sibbritt D, Broom A. The outcomes of complementary and alternative medicine use among pregnant and birthing women: current trends and future directions. Womens Health (Lond). 2015;11(3):309-23. Epub 2015/06/24. doi: 10.2217/whe.14.84. PubMed PMID: 26102470.	excluded	Review
403.	Strehli I, Burns RD, Bai Y, Ziegenfuss DH, Block ME, Brusseau TA. Mind-Body Physical Activity Interventions and Stress-Related Physiological Markers in Educational Settings: A Systematic Review and Meta-Analysis. Int J Environ Res Public Health. 2020;18(1). Epub 2021/01/06. doi: 10.3390/ijerph18010224. PubMed PMID: 33396730; PubMed Central PMCID: PMCPMC7795448.	excluded	Review/Meta-Analysis
404.	Sugumar SN, Raguram G. Blood pressure–some issues and traditional remedical measures. Indian Journal of Public Health Research and Development. 2019;10(11):654-8. doi: 10.5958/0976-5506.2019.03552.6.	excluded	Review
405.	Suksatan W, Tankumpuan T. Mind-Body Interventions in Patients With Heart Failure: State of the Science. J Appl Gerontol. 2022;41(4):1232-43. Epub 2021/11/02. doi: 10.1177/07334648211053000. PubMed PMID: 34719969.	excluded	Review
406.	Sydora B, Turner C, Malley A, Shandro T, Ross S. Walking exercise as a possible symptom improvement therapy for women in menopause transition and postmenopausal: findings from a scoping review. Maturitas. 2019;124(8):952-63. doi: 10.1016/j.maturitas.2019.04.150.	excluded	Review
407.	Tafaj-Reddy O, Brar A, Markell MS. Complementary and integrative medicine in kidney transplantation. Curr Opin Organ Transplant. 2019;24(1):87-91. Epub 2018/12/13. doi: 10.1097/MOT.0000000000000601. PubMed PMID: 30540575.	excluded	Review
408.	Taneja DK. Yoga and health. Indian J Community Med. 2014;39(2):68-72. Epub 2014/06/26. doi: 10.4103/0970-0218.132716. PubMed PMID: 24963220; PubMed Central PMCID: PMCPMC4067931.	excluded	Review
409.	Taneja MK. Public Awareness and Guidance of Hearing care by questionnaire under “SHRAWAN SHAKTI ABHIYAN”. Indian Journal of Otology. 2021;27(2):51-5. doi: 10.4103/indianjotol.indianjotol_161_21.	excluded	Review
410.	Taneja MK, Qureshi S. Holistic approach to deafness. Indian Journal of Otology. 2015;21(1):1-4. doi: 10.4103/0971-7749.152847.	excluded	Review
411.	Tappia PS, Xu YJ, Dhalla NS. Reduction of cholesterol and other cardiovascular disease risk factors by alternative therapies. Clinical Lipidology. 2017;8(3):345-59. doi: 10.2217/clp.13.24.	excluded	Review
412.	Tauben D. Nonopioid medications for pain. Phys Med Rehabil Clin N Am. 2015;26(2):219-48. Epub 2015/05/09. doi: 10.1016/j.pmr.2015.01.005. PubMed PMID: 25952062.	excluded	Review
413.	Taylor-Piliae RE, Finley BA. Tai Chi exercise for psychological well-being among adults with cardiovascular disease: A systematic review and meta-analysis. Eur J Cardiovasc Nurs. 2020;19(7):580-91. Epub 2020/06/10. doi: 10.1177/1474515120926068. PubMed PMID: 32515204.	excluded	Review/Meta-Analysis
414.	Thakur D, Saurabh Singh DS, Tripathi DM, Lufang D. Effect of yoga on polycystic ovarian syndrome: A systematic review. J Bodyw Mov Ther. 2021;27:281-6. Epub 2021/08/16. doi: 10.1016/j.jbmt.2021.02.018. PubMed PMID: 34391246.	excluded	Review
415.	Thakur J, Tripathy J. Integration of yoga with modern medicine for promotion of cardiovascular health. International Journal of Noncommunicable Diseases. 2017;2(3):64-8. doi: 10.4103/jncd.jncd_19_16.	excluded	Review
416.	Thayabaranathan T, Immink MA, Stevens P, Hillier S, Thrift AG, Brodtmann A, et al. Understanding the Potential for Yoga and Tai Chi Interventions to Moderate Risk Factors for Stroke – a Scoping Review. Future Neurology. 2018;13(4):239-52. doi: 10.2217/fnl-2018-0005.	excluded	Review
417.	Thind H, Lantini R, Balletto BL, Donahue ML, Salmoirago-Blotcher E, Bock BC, et al. The effects of yoga among adults with type 2 diabetes: A systematic review and meta-analysis. Prev Med. 2017;105:116-26. Epub 2017/09/09. doi: 10.1016/j.ypmed.2017.08.017. PubMed PMID: 28882745; PubMed Central PMCID: PMCPMC5653446.	excluded	Review/Meta-Analysis
418.	Tiwari R, Kumar R, Malik S, Raj T, Kumar P. Analysis of Heart Rate Variability and Implication of Different Factors on Heart Rate Variability. Current Cardiology Reviews. 2021;17(5). doi: 10.2174/1573403X16999201231203854.	excluded	Review
419.	Tripathy A, Swain N, Gupta B. Understanding the Role and Uses of Alternative Therapies for the Management of Rheumatoid Arthritis. Curr Rheumatol Rev. 2022;18(2):89-100. Epub 2021/11/18. doi: 10.2174/1573397117666211116102454. PubMed PMID: 34784872.	excluded	Review
420.	Trotti LM. Idiopathic Hypersomnia. Sleep Med Clin. 2017;12(3):331-44. Epub 2017/08/06. doi: 10.1016/j.jsmc.2017.03.009. PubMed PMID: 28778232; PubMed Central PMCID: PMCPMC5558858.	excluded	Review
421.	Tsai FJ, Shen SW. Concepts of dementia prevention in the health promotion among older adults: A narrative review. Medicine (Baltimore). 2022;101(50):e32172. Epub 2022/12/24. doi: 10.1097/MD.0000000000032172. PubMed PMID: 36550862; PubMed Central PMCID: PMCPMC9771271.	excluded	Review
422.	Tyagi A, Cohen M. Yoga and hypertension: a systematic review. Altern Ther Health Med. 2014;20(2):32-59. Epub 2014/03/25. PubMed PMID: 24657958.	excluded	Review
423.	Unger T, Paulis L, Sica DA. Therapeutic perspectives in hypertension: novel means for renin-angiotensin-aldosterone system modulation and emerging device-based approaches. Eur Heart J. 2011;32(22):2739-47. Epub 2011/09/29. doi: 10.1093/eurheartj/ehr253. PubMed PMID: 21951628; PubMed Central PMCID: PMCPMC3214724.	excluded	Review
424.	Vahia NS, Vinekar SL, Doongaji DR. Some ancient Indian concepts in the treatment of psychiatric disorders. Br J Psychiatry. 1966;112(492):1089-96. Epub 1966/11/01. doi: 10.1192/bjp.112.492.1089. PubMed PMID: 5971528.	excluded	Review
425.	Vallath N. Perspectives on yoga inputs in the management of chronic pain. Indian J Palliat Care. 2010;16(1):1-7. Epub 2010/09/23. doi: 10.4103/0973-1075.63127. PubMed PMID: 20859464; PubMed Central PMCID: PMCPMC2936076.	excluded	Review
426.	Verma N, Rastogi S, Chia YC, Siddique S, Turana Y, Cheng HM, et al. Non-pharmacological management of hypertension. J Clin Hypertens (Greenwich). 2021;23(7):1275-83. Epub 2021/03/20. doi: 10.1111/jch.14236. PubMed PMID: 33738923; PubMed Central PMCID: PMCPMC8678745.	excluded	Review
427.	Verma P, Mahajan J, Kumar S, Acharya S. Lifestyle Modification and Nutrition. International Journal of Nutrition, Pharmacology, Neurological Diseases. 2022;12(3):105-11. doi: 10.4103/ijnpnd.ijnpnd_36_22.	excluded	Review
428.	Vizcaino M, Stover E. The effect of yoga practice on glycemic control and other health parameters in Type 2 diabetes mellitus patients: A systematic review and meta-analysis. Complement Ther Med. 2016;28:57-66. Epub 2016/09/28. doi: 10.1016/j.ctim.2016.06.007. PubMed PMID: 27670871.	excluded	Review/Meta-Analysis
429.	Wang J, Xiong X, Liu W. Yoga for essential hypertension: a systematic review. PLoS One. 2013;8(10):e76357. Epub 2013/10/15. doi: 10.1371/journal.pone.0076357. PubMed PMID: 24124549; PubMed Central PMCID: PMCPMC3790704.	excluded	Review
430.	Warnick SJ, Jr., Mehdi L, Kowalkowski J. Wait-there's evidence for that? Integrative medicine treatments for major depressive disorder. Int J Psychiatry Med. 2021;56(5):334-43. Epub 2021/09/16. doi: 10.1177/00912174211046353. PubMed PMID: 34521233.	excluded	Review
431.	Wasserman AM. Diagnosis and management of rheumatoid arthritis. Am Fam Physician. 2011;84(11):1245-52. Epub 2011/12/14. PubMed PMID: 22150658.	excluded	Review
432.	Way KL, Thomas HJ, Parker L, Maiorana A, Keske MA, Scott D, et al. Cluster Sets to Prescribe Interval Resistance Training: A Potential Method to Optimise Resistance Training Safety, Feasibility and Efficacy in Cardiac Patients. Sports Med Open. 2023;9(1):86. Epub 2023/09/19. doi: 10.1186/s40798-023-00634-z. PubMed PMID: 37725296; PubMed Central PMCID: PMCPMC10509118.	excluded	Review
433.	Whibley D, Dean LE, Basu N. Management of Widespread Pain and Fibromyalgia. Curr Treatm Opt Rheumatol. 2016;2(4):312-20. Epub 2016/01/01. doi: 10.1007/s40674-016-0056-5. PubMed PMID: 28936388; PubMed Central PMCID: PMCPMC5566487.	excluded	Review
434.	Witham MD, Avenell A. Interventions to achieve long-term weight loss in obese older people: a systematic review and meta-analysis. Age Ageing. 2010;39(2):176-84. Epub 2010/01/20. doi: 10.1093/ageing/afp251. PubMed PMID: 20083615.	excluded	Review/Meta-Analysis
435.	Wong AP, Kassab YW, Mohamed AL, Abdul Qader AM. Review: Beyond conventional therapies: Complementary and alternative medicine in the management of hypertension: An evidence-based review. Pak J Pharm Sci. 2018;31(1):237-44. Epub 2018/01/20. PubMed PMID: 29348109.	excluded	Review
436.	Wu Y, Johnson BT, Acabchuk RL, Chen S, Lewis HK, Livingston J, et al. Yoga as Antihypertensive Lifestyle Therapy: A Systematic Review and Meta-analysis. Mayo Clin Proc. 2019;94(3):432-46. Epub 2019/02/23. doi: 10.1016/j.mayocp.2018.09.023. PubMed PMID: 30792067.	excluded	Review/Meta-Analysis
437.	Wylegala A. The Effects of Physical Exercises on Ocular Physiology: A Review. J Glaucoma. 2016;25(10):e843-e9. Epub 2016/10/18. doi: 10.1097/IJG.0000000000000454. PubMed PMID: 27275655.	excluded	Review
438.	Xu J, Zhang Z, Liu J, Li Y, Wan J, Feng R, et al. Effect of traditional Asian exercise on patients with chronic heart failure: a protocol for network meta-analysis of randomised controlled trials. BMJ Open. 2021;11(8):e048891. Epub 2021/08/29. doi: 10.1136/bmjopen-2021-048891. PubMed PMID: 34452962; PubMed Central PMCID: PMCPMC8404441.	excluded	Review/Network-Meta-Analysis
439.	Yalta K, Sivri N, Yetkin E. Sahaja yoga: a unique adjunctive approach for the management of cardiac arrhythmias? Int J Cardiol. 2011;152(1):99-100. Epub 2011/08/03. doi: 10.1016/j.ijcard.2011.07.004. PubMed PMID: 21807424.	excluded	Review
440.	Yang HJ, Koh E, Kang Y. Susceptibility of Women to Cardiovascular Disease and the Prevention Potential of Mind-Body Intervention by Changes in Neural Circuits and Cardiovascular Physiology. Biomolecules. 2021;11(5). Epub 2021/06/03. doi: 10.3390/biom11050708. PubMed PMID: 34068722; PubMed Central PMCID: PMCPMC8151888.	excluded	Review
441.	Yang K. A review of yoga programs for four leading risk factors of chronic diseases. Evid Based Complement Alternat Med. 2007;4(4):487-91. Epub 2008/01/30. doi: 10.1093/ecam/nem154. PubMed PMID: 18227916; PubMed Central PMCID: PMCPMC2176145.	excluded	Review
442.	Yang N, Wang Y, Wu LL. The effects of yoga on physical and mental health of menopausal women:a systematic review. Chinese Journal of Nursing Education. 2021;18(11):1046-52. doi: 10.3761/j.issn.1672-9234.2021.11.016.	excluded	Review
443.	Yardi N. Yoga for control of epilepsy. Seizure. 2001;10(1):7-12. Epub 2001/02/22. doi: 10.1053/seiz.2000.0480. PubMed PMID: 11181093.	excluded	Review
444.	Yashvardhini N, Jha DK. Pharmacological intervention of various Indian medicinal plants in combating COVID-19 infection. Biomedical Research and Therapy. 2021;8(7):4461-75. doi: 10.15419/bmrat.v8i7.685.	excluded	Review
445.	Zanada JF, Setyawan H, Susanto N, Bahtra R, Wijanarko T, Anam K, et al. Article RETRACTED due to manipulation by the authors Reducing Dysmenorrhea In School-Aged Teenagers By Practising Yoga: A Literature Review. Retos. 2024;54:76-83. doi: 10.47197/retos.v54.103066.	excluded	Review
446.	Zhang YP, Hu RX, Han M, Lai BY, Liang SB, Chen BJ, et al. Evidence Base of Clinical Studies on Qi Gong: A Bibliometric Analysis. Complement Ther Med. 2020;50:102392. Epub 2020/05/24. doi: 10.1016/j.ctim.2020.102392. PubMed PMID: 32444061.	excluded	Review
447.	Zhao X, Han Q, Gang X, Wang G. Altered brain metabolites in patients with diabetes mellitus and related complications – evidence from 1H MRS study. Bioscience Reports. 2018;38(5). doi: 10.1042/BSR20180660.	excluded	Review
448.	Zhou W, Longhurst JC. Review of trials examining the use of acupuncture to treat hypertension. Future Cardiol. 2006;2(3):287-92. Epub 2006/05/01. doi: 10.2217/14796678.2.3.287. PubMed PMID: 19804086.	excluded	Review
449.	Zhou WS, Zheng TT, Mao SJ, Xu H, Wang XF, Zhang SK. Comparing the effects of different exercises on blood pressure and arterial stiffness in postmenopausal women: A systematic review and meta-analysis. Exp Gerontol. 2023;171:111990. Epub 2022/11/19. doi: 10.1016/j.exger.2022.111990. PubMed PMID: 36397637.	excluded	Review/Meta-Analysis
450.	Zhu MM, Lai JSM, Choy BNK, Shum JWH, Lo ACY, Ng ALK, et al. Physical exercise and glaucoma: a review on the roles of physical exercise on intraocular pressure control, ocular blood flow regulation, neuroprotection and glaucoma-related mental health. Acta Ophthalmol. 2018;96(6):e676-e91. Epub 2018/01/18. doi: 10.1111/aos.13661. PubMed PMID: 29338126.	excluded	Review
451.	Zhu Z, Yan W, Yu Q, Wu P, Bigambo FM, Chen J. Association between Exercise and Blood Pressure in Hypertensive Residents: A Meta-Analysis. Evid Based Complement Alternat Med. 2022;2022:2453805. Epub 2022/01/25. doi: 10.1155/2022/2453805. PubMed PMID: 35069755; PubMed Central PMCID: PMCPMC8767394.	excluded	Review/Meta-Analysis
452.	Zoorob R, Morelli V. Disease prevention and wellness in the twenty-first century. Prim Care. 2008;35(4):663-7. Epub 2008/10/22. doi: 10.1016/j.pop.2008.07.005. PubMed PMID: 18928824.	excluded	Review
453.	Zou L, Yeung A, Li C, Wei GX, Chen KW, Kinser PA, et al. Effects of Meditative Movements on Major Depressive Disorder: A Systematic Review and Meta-Analysis of Randomized Controlled Trials. J Clin Med. 2018;7(8). Epub 2018/08/04. doi: 10.3390/jcm7080195. PubMed PMID: 30071662; PubMed Central PMCID: PMCPMC6111244.	excluded	Review/Meta-Analysis
454.	Blanchard EB, Young LD. Self-control of cardiac functioning: a promise as yet unfulfilled. Psychol Bull. 1973;79(3):145-63. Epub 1973/03/01. doi: 10.1037/h0033875. PubMed PMID: 4570400.	excluded	Review
455.	Izzetoglu M, Shewokis PA, Tsai K, Dantoin P, Sparango K, Min K. Short-Term Effects of Meditation on Sustained Attention as Measured by fNIRS. Brain Sci. 2020;10(9):1-16. Epub 2020/09/10. doi: 10.3390/brainsci10090608. PubMed PMID: 32899656; PubMed Central PMCID: PMCPMC7564228.	excluded	Review
456.	Luban-Plozza B. [Relaxation Therapy]. Riv Sper Freniatr Med Leg Alien Ment. 1963;87:1162-80. Epub 1963/09/30. PubMed PMID: 14093373.	excluded	Review
457.	Mamtani R, Mamtani R. Ayurveda and Yoga in Cardiovascular Diseases. Cardiol Rev. 2004;12(5):155-62. Epub 2005/04/16. doi: 10.1097/01.crd.0000128730.31658.36. PubMed PMID: 15831140.	excluded	Review
458.	Abel AN, Lloyd LK, Williams JS, Miller BK. Physiological characteristics of long-term bikram yoga practitioners. Journal of Exercise Physiology Online. 2012;15(5):32-9.	excluded	Cross-sectional Survey/Study
459.	Agrawal R, Chaturvedi M, Singh S, Gupta SC. An epidemiological study of dietary and exercise habits as correlates of hypertension in persons aged 45 years and above in Agra District. Indian Journal of Community Health. 2012;24(2):91-6.	excluded	Cross-sectional Survey/Study
460.	Akilen R, Pimlott Z, Tsiami A, Robinson N. The use of complementary and alternative medicine by individuals with features of metabolic syndrome. J Integr Med. 2014;12(3):171-4. Epub 2014/04/17. doi: 10.1016/S2095-4964(14)60012-1. PubMed PMID: 24735789.	excluded	Cross-sectional Survey/Study
461.	Akshayaa L, Jothi Priya A, Gayatri Devi R. Effects of yoga on health status and physical fitness an ecological approach - A survey. Drug Invention Today. 2019;12(5):923-5.	excluded	Survey
462.	Amadawala T, Rukadikar C, Deshpande D, Rukadikar A, Bhatt R. Effectiveness of yoga on Ewing's battery autonomic function test: cross-sectional study. Int J Physiol Pathophysiol Pharmacol. 2023;15(2):21-30. Epub 2023/05/22. PubMed PMID: 37216172; PubMed Central PMCID: PMCPMC10195213.	excluded	Cross-sectional Survey/Study
463.	Anasuya B, Deepak KK, Jaryal AK, Narang R. Effect of slow breathing on autonomic tone & baroreflex sensitivity in yoga practitioners. Indian J Med Res. 2020;152(6):638-47. Epub 2021/06/20. doi: 10.4103/ijmr.IJMR_559_19. PubMed PMID: 34145104; PubMed Central PMCID: PMCPMC8224157.	excluded	Cross-sectional Survey/Study
464.	Arumugam G, Nagarathna R, Majumdar V, Singh M, Srinivasalu R, Sanjival R, et al. Yoga-based lifestyle treatment and composite treatment goals in Type 2 Diabetes in a rural South Indian setup- a retrospective study. Sci Rep. 2020;10(1):6402. Epub 2020/04/15. doi: 10.1038/s41598-020-63133-1. PubMed PMID: 32286379; PubMed Central PMCID: PMCPMC7156497.	excluded	Retrospective Study
465.	Bell RA, Suerken CK, Grzywacz JG, Lang W, Quandt SA, Arcury TA. CAM use among older adults age 65 or older with hypertension in the United States: general use and disease treatment. J Altern Complement Med. 2006;12(9):903-9. Epub 2006/11/18. doi: 10.1089/acm.2006.12.903. PubMed PMID: 17109582.	excluded	Cross-sectional Survey/Study
466.	Bertisch SM, Wee CC, Phillips RS, McCarthy EP. Alternative mind-body therapies used by adults with medical conditions. Journal of Psychosomatic Research. 2009;66(6):511-9. doi: 10.1016/j.jpsychores.2008.12.003.	excluded	Cross-sectional Survey/Study
467.	Bhatia KM, Pandit N. Prevalence of Chronic Morbidity and Sociodemographic Profile of Police Personnel - A Study from Gujarat. J Clin Diagn Res. 2017;11(9):LC06-LC9. Epub 2017/12/07. doi: 10.7860/JCDR/2017/27435.10586. PubMed PMID: 29207741; PubMed Central PMCID: PMCPMC5713763.	excluded	Cross-sectional Survey/Study
468.	Birdee GS, Legedza AT, Saper RB, Bertisch SM, Eisenberg DM, Phillips RS. Characteristics of yoga users: results of a national survey. J Gen Intern Med. 2008;23(10):1653-8. Epub 2008/07/25. doi: 10.1007/s11606-008-0735-5. PubMed PMID: 18651193; PubMed Central PMCID: PMCPMC2533368.	excluded	Cross-sectional Survey/Study
469.	Brinsley J, Smout M, Davison K. Satisfaction with Online Versus In-Person Yoga During COVID-19. J Altern Complement Med. 2021;27(10):893-6. Epub 2021/08/03. doi: 10.1089/acm.2021.0062. PubMed PMID: 34339262.	excluded	Cross-sectional Survey/Study
470.	Brown CM, Barner JC, Richards KM, Bohman TM. Patterns of complementary and alternative medicine use in African Americans. J Altern Complement Med. 2007;13(7):751-8. Epub 2007/10/13. doi: 10.1089/acm.2006.6392. PubMed PMID: 17931068.	excluded	Cross-sectional Survey/Study
471.	Chaudhuri A, Ray R, Adhya D, Biswas A, Koner S. Effects of Yoga on cardiorespiratory profile of young adult indian male participants residing in West Bengal: A cross-sectional study. Medical Journal of Dr DY Patil Vidyapeeth. 2019;12(4):316-23. doi: 10.4103/mjdrdypu.mjdrdypu_125_18.	excluded	Cross-sectional Survey/Study
472.	Chekol B, Zewudu F, Eshetie D, Temesgen N, Molla E. Magnitude and associated factors of intraoperative nausea and vomiting among parturients who gave birth with cesarean section under spinal anesthesia at South Gondar zone Hospitals, Ethiopia. Annals of Medicine & Surgery. 2021;66. doi: 10.1016/j.amsu.2021.102383.	excluded	Cross-sectional Survey/Study
473.	Choi SB, Kim JH. Relationship Between Number of Cardiac Rehabilitation Exercise Training Sessions, Muscle Mass, and Cardiorespiratory Fitness in Rural Elderly Patients with Coronary Artery Disease. J Multidiscip Healthc. 2023;16:3309-18. Epub 2023/11/13. doi: 10.2147/JMDH.S434056. PubMed PMID: 37954469; PubMed Central PMCID: PMCPMC10638896.	excluded	Retrospective Study
474.	Chu P, Pandya A, Salomon JA, Goldie SJ, Hunink MG. Comparative Effectiveness of Personalized Lifestyle Management Strategies for Cardiovascular Disease Risk Reduction. J Am Heart Assoc. 2016;5(3):e002737. Epub 2016/03/31. doi: 10.1161/JAHA.115.002737. PubMed PMID: 27025969; PubMed Central PMCID: PMCPMC4943251.	excluded	Cross-sectional Survey/Study
475.	Dehghan M, Hoseini FS, Mohammadi Akbarabadi F, Fooladi Z, Zakeri MA. Quality of life in terminally ill cancer patients: what is the role of using complementary and alternative medicines? Support Care Cancer. 2022;30(11):9421-32. Epub 2022/08/02. doi: 10.1007/s00520-022-07301-1. PubMed PMID: 35915340; PubMed Central PMCID: PMCPMC9342945.	excluded	Cross-sectional Survey/Study
476.	Desai M, Naik G, Kamat US, Cacodcar JA. Concurrence of erectile dysfunction and coronary artery disease among patients undergoing coronary angiography at a tertiary Medical College Hospital in Goa. Indian Heart J. 2020;72(2):123-5. Epub 2020/06/15. doi: 10.1016/j.ihj.2020.03.007. PubMed PMID: 32534685; PubMed Central PMCID: PMCPMC7296250.	excluded	Cross-sectional Survey/Study
477.	Deshpande S, Patel N, Godbole V, Champaneri V, Singh N, Patell R. Awareness and approach towards hypertension management among general practitioners of western Vadodara. Journal of Clinical and Diagnostic Research. 2014;8(8):MC05-MC8. doi: 10.7860/JCDR/2014/8509.4741.	excluded	Cross-sectional Survey/Study
478.	Devi K, Santhini E, Manikandan R, Prabhu NM. The prevalence, awareness and potential of complementary alternative medicine in type 2 diabetics living in Madurai, India. European Journal of Integrative Medicine. 2015;7(5):469-73. doi: 10.1016/j.eujim.2015.04.003.	excluded	Cross-sectional Survey/Study
479.	Dhivyadharshini J, Somasundaram J. Impact of Physical Inactivity and Psychological Interventions During the Pandemic Covid 19 Among Chennai Population. International Journal of Pharmaceutical Research. 2020;12(sp2):596-605. doi: 10.31838/ijpr/2020.SP2.077.	excluded	Cross-sectional Survey/Study
480.	Dhungana RR, Khatiwoda SR, Gurung Y, Pedisic Z, de Courten M. Yoga for hypertensive patients: a study on barriers and facilitators of its implementation in primary care. Glob Health Action. 2021;14(1):1952753. Epub 2021/07/30. doi: 10.1080/16549716.2021.1952753. PubMed PMID: 34323666; PubMed Central PMCID: PMCPMC8330799.	excluded	Interviews/ Qualitative Study
481.	Du B, Li Y, Xia Y, Wu S, Wei Y, Wang Z, et al. The mediation and interaction of the obesity index between moderate-vigorous recreational physical activity and hypertension. PLoS One. 2023;18(12):e0296333. Epub 2023/12/28. doi: 10.1371/journal.pone.0296333. PubMed PMID: 38153927; PubMed Central PMCID: PMCPMC10754462.	excluded	Cross-sectional Survey/Study
482.	Factor-Litvak P, Cushman LF, Kronenberg F, Wade C, Kalmuss D. Use of complementary and alternative medicine among women in New York City: a pilot study. J Altern Complement Med. 2001;7(6):659-66. Epub 2002/02/02. doi: 10.1089/10755530152755216. PubMed PMID: 11822614.	excluded	Cross-sectional Survey/Study
483.	Fisher C, Hickman L, Adams J, Sibbritt D. Cyclic Perimenstrual Pain and Discomfort and Australian Women's Associated Use of Complementary and Alternative Medicine: A Longitudinal Study. J Womens Health (Larchmt). 2018;27(1):40-50. Epub 2017/08/15. doi: 10.1089/jwh.2016.6253. PubMed PMID: 28805552.	excluded	Longitudinal Study
484.	Floud S, Balkwill A, Canoy D, Reeves GK, Green J, Beral V, et al. Social participation and coronary heart disease risk in a large prospective study of UK women. Eur J Prev Cardiol. 2016;23(9):995-1002. Epub 2015/09/30. doi: 10.1177/2047487315607056. PubMed PMID: 26416995; PubMed Central PMCID: PMCPMC4871172.	excluded	Cross-sectional Survey/Study
485.	Grove LR, Berkowitz SA, Cuddeback G, Pink GH, Stearns SC, Sturmer T, et al. Permanent Supportive Housing Receipt and Health Care Use Among Adults With Disabilities. Med Care Res Rev. 2023;80(6):596-607. Epub 2023/06/27. doi: 10.1177/10775587231183192. PubMed PMID: 37366069; PubMed Central PMCID: PMCPMC10637096.	excluded	Cross-sectional Survey/Study
486.	Guarracino JL, Savino S, Edelstein S. Yoga Participation Is Beneficial to Obesity Prevention, Hypertension Control, and Positive Quality of Life. Topics in Clinical Nutrition. 2006;21(2):108-13. doi: 10.1097/00008486-200604000-00006.	excluded	Survey
487.	Gupta P, Kumar B, Banothu KK, Jain V. Assessment of Cardiorespiratory Fitness in 8-to-15-Year-Old Children with Overweight/Obesity by Three-Minute Step Test: Association with Degree of Obesity, Blood Pressure, and Insulin Resistance. Indian J Pediatr. 2023;90(12):1216-22. Epub 2022/09/07. doi: 10.1007/s12098-022-04311-z. PubMed PMID: 36066791.	excluded	Retrospective Study
488.	Gupta SM. Modern Medicine and Yoga. Journal of Internal Medicine of India. 2001;4(3):155-6.	excluded	Cross-sectional Survey/Study
489.	Jensen DG. Stress - Deal with it or move on: Workplace stress is intensifying. Contract Pharma. 2011;(6).	excluded	Cross-sectional Survey/Study
490.	Jerzynski L, Rotter G, Binting S, Teut M, Tissen-Diabate T, Jeitler M, et al. Health-Related Self-Care Strategies and Coping Resources During the COVID-19 Pandemic: An Online-Based Cross-Sectional Study. J Integr Complement Med. 2022;28(10):799-810. Epub 2022/08/10. doi: 10.1089/jicm.2022.0475. PubMed PMID: 35944275.	excluded	Cross-sectional Survey/Study
491.	Jose NK, Sruthi MV, Rachel J, Jerome K, Vaz C, Saju CR. Barriers and facilitators of noncommunicable disease (NCD) prevention in Kerala: A qualitative study. J Family Med Prim Care. 2022;11(6):3109-14. Epub 2022/09/20. doi: 10.4103/jfmpc.jfmpc_1471_21. PubMed PMID: 36119306; PubMed Central PMCID: PMCPMC9480671.	excluded	Interviews/ Qualitative Study
492.	Joshi K, Patil S, Gupta S, Khanna R. Role of Pranayma in emotional maturity for improving health. Journal of medical pharmaceutical and allied sciences. 2022;11(2):4569-73. doi: 10.55522/jmpas.V11I2.2033.	excluded	Cross-sectional Survey/Study
493.	Kadayat TM, Bist G, Parajuli A, Karki R, Kaundinnyayana A, Dhami N. Patterns and perception of complementary and alternative medicine use by patients in western Nepal. Journal of Public Health. 2011;20(3):297-303. doi: 10.1007/s10389-011-0446-y.	excluded	Cross-sectional Survey/Study
494.	Karami A, Dahl AA, Turner-McGrievy G, Kharrazi H, Shaw G. Characterizing diabetes, diet, exercise, and obesity comments on Twitter. International Journal of Information Management. 2018;38(1):1-6. doi: 10.1016/j.ijinfomgt.2017.08.002.	excluded	Cross-sectional Survey/Study
495.	Kaur K, Singh B, Kaur G. Complementary and alternative medicine usage in patients for different ailments in rural region of Malwa area of Punjab: A cross-sectional study. National Journal of Physiology, Pharmacy and Pharmacology. 2016;6(5):394-8. doi: 10.5455/njppp.2016.6.0409302052016.	excluded	Cross-sectional Survey/Study
496.	Kent BV, Upenieks L, Kanaya AM, Warner ET, Cozier YC, Daviglus ML, et al. Religion/Spirituality and Prevalent Hypertension among Ethnic Cohorts in the Study on Stress, Spirituality, and Health. Ann Behav Med. 2023;57(8):649-61. Epub 2023/06/02. doi: 10.1093/abm/kaad007. PubMed PMID: 37265144; PubMed Central PMCID: PMCPMC10354840.	excluded	Cross-sectional Survey/Study
497.	Kheirypour A, Jazani AM, Hashempur MH, Ghobadi-Marallu H, Azgomi RND. Complementary and Alternative Medicine Use and Its Determinant Factors in Iranian Asthma and Chronic Obstructive Pulmonary Disease Patients. Traditional and Integrative Medicine. 2023;8(4):379-88. doi: 10.18502/tim.v8i4.14486.	excluded	Cross-sectional Survey/Study
498.	Kohl-Heckl WK, Schroter M, Cramer H. Complementary medicine use in US adults with hypertension: A nationally representative survey. Complement Ther Med. 2022;65:102812. Epub 2022/02/02. doi: 10.1016/j.ctim.2022.102812. PubMed PMID: 35101554.	excluded	Cross-sectional Survey/Study
499.	Koren R, Lerner A, Tirosh A, Zaidenstein R, Ziv-Baran T, Golik A, et al. The Use of Complementary and Alternative Medicine in Hospitalized Patients with Type 2 Diabetes Mellitus in Israel. J Altern Complement Med. 2015;21(7):395-400. Epub 2015/06/09. doi: 10.1089/acm.2015.0019. PubMed PMID: 26052873.	excluded	Cross-sectional Survey/Study
500.	Kumar HNH, Agarwal A, Shamheed M, Mathew JR, Dewan P, Arora A. A Study on Lifestyle Modifications among Patients with Select Non Communicable Diseases. Indian Journal of Public Health Research & Development. 2015;6(2):182-7. doi: 10.5958/0976-5506.2015.00099.6.	excluded	Cross-sectional Survey/Study
501.	Kumaresan P, Prabu P, Naveena A, Divya D, Sendhilkumar M, Rajajeyakumar M. Impact of Sequential Practice of Kaphalabhati and Nadi Shodhana Pranayama on Heart Rate Variability in Healthy Volunteers. Journal of Natural Remedies. 2023;23(2):415-21. doi: 10.18311/jnr/2023/28476.	excluded	Cross-sectional Survey/Study
502.	Kumari R, Gupta P, Nath B. Pattern of medical pluralism in patients under treatment for lifestyle diseases in a tertiary level hospital in Uttarakhand. Journal of the Indian Medical Association. 2018;116(8):19-24.	excluded	Cross-sectional Survey/Study
503.	Launius KN, Herb Neff KM, Schuh LM, Saules KK, Creel DB, Inman MM. Long-term Engagement in Physical Activity Among Bariatric Surgery Patients: Associations with Treatment Outcomes at 5-Year Follow-up. Obes Surg. 2023;33(2):434-42. Epub 2022/12/24. doi: 10.1007/s11695-022-06425-x. PubMed PMID: 36562962.	excluded	Cross-sectional Survey/Study
504.	Lee SW, Mancuso CA, Charlson ME. Prospective study of new participants in a community-based mind-body training program. J Gen Intern Med. 2004;19(7):760-5. Epub 2004/06/24. doi: 10.1111/j.1525-1497.2004.30011.x. PubMed PMID: 15209590; PubMed Central PMCID: PMCPMC1492489.	excluded	Cross-sectional Survey/Study
505.	Mabbithasri A, Gayathri R, Gayatri Devi R, Vishnu Priya V. Knowledge And Awareness On Factors Causing Insomnia Among College Students - A Survey. International Journal of Pharmaceutical Research. 2020;12(sp2):1659-66. doi: 10.31838/ijpr/2020.SP2.194.	excluded	Online Survey
506.	Madhusudhana K, Salins P, Jain P, Shripathi Adiga H, Hebbar KR, Kamath R. Prevention of disease and promotion of health: Can ayush show the path? International Journal of Advanced Science and Technology. 2020;29(4):1510-7.	excluded	Cross-sectional Survey/Study
507.	Magan D, Yadav RK. Physiological persona differences based on stress and inflammation between meditators and healthy controls. J Complement Integr Med. 2019;17(2). Epub 2019/12/26. doi: 10.1515/jcim-2019-0106. PubMed PMID: 31875490.	excluded	Retrospective Study
508.	Mahalingam NV, Premavathy D. Impact Of Yoga On Immune System In Aged Population. International Journal of Pharmaceutical Research. 2020;12(sp2):862-75. doi: 10.31838/ijpr/2020.SP2.102.	excluded	Cross-sectional Survey/Study
509.	Mathur P, Leburu S, Kulothungan V. Prevalence, Awareness, Treatment and Control of Diabetes in India From the Countrywide National NCD Monitoring Survey. Front Public Health. 2022;10:748157. Epub 2022/04/02. doi: 10.3389/fpubh.2022.748157. PubMed PMID: 35359772; PubMed Central PMCID: PMCPMC8964146.	excluded	Cross-sectional Survey/Study
510.	McDowell A, Pai M. Alternative medicine: An ethnographic study of how practitioners of indian medical systems manage tb in Mumbai. Transactions of the Royal Society of Tropical Medicine and Hygiene. 2015;110(3):192-8. doi: 10.1093/trstmh/trw009.	excluded	Semi-structured Interview/Qualitative Interview
511.	Metri KG, Raghuram N, CV SR, Singh A, Patil SS, Mohanty S, et al. The Deadly Duo of Hypertension and Diabetes in India: Further Affirmation from a New Epidemiological Study. J Assoc Physicians India. 2022;70(7):11-2. Epub 2022/07/15. doi: 10.5005/japi-11001-0048. PubMed PMID: 35833390.	excluded	Cross-sectional Survey/Study
512.	Mielke GI, Bailey TG, Burton NW, Brown WJ. Participation in sports/recreational activities and incidence of hypertension, diabetes, and obesity in adults. Scand J Med Sci Sports. 2020;30(12):2390-8. Epub 2020/08/07. doi: 10.1111/sms.13795. PubMed PMID: 32757327.	excluded	Prospective Cohort Study
513.	Mishra A, Chawathey SA, Mehra P, Nagarathna R, Anand A, Rajesh SK, et al. Perceptions of benefits and barriers to Yoga practice across rural and urban India: Implications for workplace Yoga. Work. 2020;65(4):721-32. Epub 2020/04/21. doi: 10.3233/WOR-203126. PubMed PMID: 32310204.	excluded	Cross-sectional Survey/Study
514.	Mongiovi J, Shi Z, Greenlee H. Complementary and alternative medicine use and absenteeism among individuals with chronic disease. BMC Complement Altern Med. 2016;16(1):248. Epub 2016/07/28. doi: 10.1186/s12906-016-1195-9. PubMed PMID: 27460643; PubMed Central PMCID: PMCPMC4962513.	excluded	Cross-sectional Survey/Study
515.	Mundhra R, Dhiman N, Chaturvedi J, Chowdhuri S. Measurement of Menopausal Symptoms using Greene Climacteric Scale in a Tertiary Care Centre in Uttarakhand, India. Journal of Clinical and Diagnostic Research. 2018;12(11). doi: 10.7860/jcdr/2018/36441.12199.	excluded	Cross-sectional Survey/Study
516.	Nalbant G, Hassanein ZM, Lewis S, Chattopadhyay K. Delivering yoga to people with hypertension in the UK: A qualitative study to explore yoga providers' knowledge, experiences, and attitudes. Health Sci Rep. 2023;6(5):e1260. Epub 2023/05/18. doi: 10.1002/hsr2.1260. PubMed PMID: 37197088; PubMed Central PMCID: PMCPMC10184140.	excluded	Semi-structured Interview/Qualitative Interview
517.	Nalbant G, Lewis S, Chattopadhyay K. Characteristics of Yoga Providers and Their Sessions and Attendees in the UK: A Cross-Sectional Survey. Int J Environ Res Public Health. 2022;19(4). Epub 2022/02/26. doi: 10.3390/ijerph19042212. PubMed PMID: 35206399; PubMed Central PMCID: PMCPMC8871723.	excluded	Cross-sectional Survey/Study
518.	Nassef Y, Lee KJ, Nfor ON, Tantoh DM, Chou MC, Liaw YP. The Impact of Aerobic Exercise and Badminton on HDL Cholesterol Levels in Taiwanese Adults. Nutrients. 2020;12(5). Epub 2020/04/30. doi: 10.3390/nu12051204. PubMed PMID: 32344797; PubMed Central PMCID: PMCPMC7281968.	excluded	Retrospective Study
519.	Nayak HK, Sonia B, Kapoor R, Gadhavi R, Solanki A, Vyas S, et al. Prevalence and pattern of stress relaxation practices in Ahmedabad city: A cross-sectional study. Int J Yoga. 2011;4(2):87-92. Epub 2011/10/25. doi: 10.4103/0973-6131.85491. PubMed PMID: 22022127; PubMed Central PMCID: PMCPMC3193659.	excluded	Cross-sectional Survey/Study
520.	Oladeji O, Zhang C, Moradi T, Tarapore D, Stokes AC, Marivate V, et al. Monitoring Information-Seeking Patterns and Obesity Prevalence in Africa With Internet Search Data: Observational Study. JMIR Public Health Surveill. 2021;7(4):e24348. Epub 2021/04/30. doi: 10.2196/24348. PubMed PMID: 33913815; PubMed Central PMCID: PMCPMC8120431.	excluded	Survey
521.	Ona G, Kohek M, Massaguer T, Gomariz A, Jiménez DF, Dos Santos RG, et al. Ayahuasca and Public Health: Health Status, Psychosocial Well-Being, Lifestyle, and Coping Strategies in a Large Sample of Ritual Ayahuasca Users. Journal of Psychoactive Drugs. 2019;51(2):135-45. doi: 10.1080/02791072.2019.1567961.	excluded	Cross-sectional Survey/Study
522.	Ota K, Takahashi T, Katagiri M, Miznuma H, Yoshida H. Effects of hatha yoga on endocrine functions and assisted reproductive technology outcomes in women with infertility a retrospective cohort study. Journal of Reproductive Medicine. 2021;66(3-4):101-6.	excluded	Retrospective Cohort Study
523.	Panneerselvam NK, Ravindran D, Kathiresan A. Morbidity profile of patients seeking Naturopathy and Yoga treatment in South India: A descriptive study. J Complement Integr Med. 2020;17(3). Epub 2020/05/15. doi: 10.1515/jcim-2019-0152. PubMed PMID: 32406385.	excluded	Descriptive Study
524.	Parekh D, Shah TG, Dave VK. Effect of Lifestyle Modification in Control of Hypertension. Journal of the Indian Medical Association. 2023;121(5):62-6.	excluded	Cross-sectional Survey/Study
525.	Pearl PL, Robbins EL, Bennett HD, Conry JA. Use of complementary and alternative therapies in epilepsy: cause for concern. Arch Neurol. 2005;62(9):1472-5. Epub 2005/09/15. doi: 10.1001/archneur.62.9.1472. PubMed PMID: 16157759.	excluded	Longitudinal Study
526.	Peltzer K. Yoga practice and non-communicable disease risk factors among middle-aged and older adults in India. International Journal on Disability and Human Development. 2023;22(2):105-14.	excluded	Cross-sectional Survey/Study
527.	Peltzer K, Sydara K, Pengpid S. Traditional, complementary and alternative medicine use in a community population in Lao PDR. African Journal of Traditional, Complementary and Alternative Medicines. 2016;13(3):95-100. doi: 10.4314/ajtcam.v13i3.12.	excluded	Cross-sectional Survey/Study
528.	Pengpid S, Peltzer K. Utilization of complementary and traditional medicine practitioners among middle-aged and older adults in India: results of a national survey in 2017-2018. BMC Complement Med Ther. 2021;21(1):262. Epub 2021/10/17. doi: 10.1186/s12906-021-03432-w. PubMed PMID: 34654424; PubMed Central PMCID: PMCPMC8518220.	excluded	Cross-sectional Survey/Study
529.	Penrod NM, Moore JH. Antihypertensive effects of yoga in a general patient population: real-world evidence from electronic health records, a retrospective case-control study. BMC Public Health. 2022;22(1):186. Epub 2022/01/29. doi: 10.1186/s12889-022-12569-3. PubMed PMID: 35086500; PubMed Central PMCID: PMCPMC8796468.	excluded	Retrospective Study
530.	Premalatha P, Krishnaraju V, Shadia HA, Abuadas MH, Zainab FA, Rasha AE, et al. The complexity of basophobia and aging: covariates and consequences. Eur Rev Med Pharmacol Sci. 2023;27(9):3967-78. Epub 2023/05/19. doi: 10.26355/eurrev_202305_32303. PubMed PMID: 37203821.	excluded	Cross-sectional Survey/Study
531.	Purcell N, Sells J, McGrath S, Mehlman H, Bertenthal D, Seal KH. "Then COVID happened...": Veterans' Health, Wellbeing, and Engagement in Whole Health Care During the COVID-19 Pandemic. Glob Adv Health Med. 2021;10:21649561211053828. Epub 2022/02/18. doi: 10.1177/21649561211053828. PubMed PMID: 35174002; PubMed Central PMCID: PMCPMC8842446.	excluded	Interviews/ Qualitative Study
532.	Raj T, Elliot CA, Stoner L, Higgins S, Paterson C, Hamlin MJ. Association between Yoga Participation and Arterial Stiffness: A Cross-Sectional Study. Int J Environ Res Public Health. 2023;20(10). Epub 2023/05/27. doi: 10.3390/ijerph20105852. PubMed PMID: 37239578; PubMed Central PMCID: PMCPMC10218033.	excluded	Cross-sectional Survey/Study
533.	Rajamony S, Rajkumar P, Nishitha TR, Bupesh G. Effect of Yogic Practices on Selected Physiological Variables Among Male Type-1 Diabetes Patients. Biochemical and Cellular Archives. 2020;20(1):75-7. doi: 10.35124/bca.2020.20.1.75.	excluded	Cross-sectional Survey/Study
534.	Rajendran AK, Sethuraman SC. A Survey on Yogic Posture Recognition. IEEE Access. 2023;11:11183-223. doi: 10.1109/access.2023.3240769.	excluded	Cross-sectional Survey/Study
535.	Rajeswari KP, Shanmughavadivu R. Evaluation of stress and its correlation with anthropometric parameters in first year medical students. Biomedicine (India). 2018;38(1):20-3.	excluded	Cross-sectional Survey/Study
536.	Roghani AS, Khan JUA, Alam I, Wahab A, Iffat S, Younas S. Knowledge, Practices and Attitudes of Medical Students Towards Irritable Bowel Syndrome: A Cross Sectional Study. Medical Forum Monthly. 2023;34(8):193-8. doi: 10.60110/medforum.340845.	excluded	Cross-sectional Survey/Study
537.	Ross A, Touchton-Leonard K, Yang L, Wallen G. A National Survey of Yoga Instructors and their Delivery of Yoga Therapy. Int J Yoga Therap. 2016;26(1):83-91. Epub 2016/11/01. doi: 10.17761/1531-2054-26.1.83. PubMed PMID: 27797670.	excluded	Cross-sectional Survey/Study
538.	Sahoo U, Sharma SK, Chari H, Nayak SR, Ali W, Muhammad T. Examining the rural-urban differentials in yoga and mindfulness practices among middle-aged and older adults in India: secondary analysis of a national representative survey. Sci Rep. 2023;13(1):22095. Epub 2023/12/13. doi: 10.1038/s41598-023-49388-4. PubMed PMID: 38087012; PubMed Central PMCID: PMCPMC10716390.	excluded	Cross-sectional Survey/Study
539.	Saxena T, Malhotra M, Yadav RK, Gupta SK. Prevalence and association of co-morbidities in diabetic patients along with prescription patterns in Delhi-NCT, India. Diabetes Metab Syndr. 2019;13(2):1209-12. Epub 2019/07/25. doi: 10.1016/j.dsx.2019.01.007. PubMed PMID: 31336466.	excluded	Cross-sectional Survey/Study
540.	Sharma R, Goyal A, Singh R, Khanduri S, Ota S, Goel S, et al. Effect of Ayurveda intervention in the integrated management of essential hypertension- a retrospective observational study. J Ayurveda Integr Med. 2021;12(3):521-8. Epub 2021/08/08. doi: 10.1016/j.jaim.2021.04.012. PubMed PMID: 34362604; PubMed Central PMCID: PMCPMC8377180.	excluded	Retrospective Study
541.	Shetty YC, Bagle TR, Marathe PA, Bodade AG, Shirole SG, Singh AA, et al. Perceptions of Patients and Physicians Regarding Need for Taking Ayurveda Therapy. Journal of Clinical and Diagnostic Research. 2018;12(4):KC01-KC5. doi: 10.7860/jcdr/2018/29487.11448.	excluded	Cross-sectional Survey/Study
542.	Sibbritt D, Adams J, van der Riet P. The prevalence and characteristics of young and mid-age women who use yoga and meditation: results of a nationally representative survey of 19,209 Australian women. Complement Ther Med. 2011;19(2):71-7. Epub 2011/05/10. doi: 10.1016/j.ctim.2010.12.009. PubMed PMID: 21549257.	excluded	Cross-sectional Survey/Study
543.	Singh J, Tekur P, Metri KG, Mohanty S, Singh A, Nagaratna R. Potential Role of Yoga in the Management of Ankylosing Spondylitis: A Retrospective Study. Ann Neurosci. 2021;28(1-2):74-8. Epub 2021/11/05. doi: 10.1177/09727531211035335. PubMed PMID: 34733057; PubMed Central PMCID: PMCPMC8558989.	excluded	Retrospective Study
544.	Taylor SL, Elwy AR, Bokhour BG, Coggeshall SS, Cohen A, Der-Martirosian C, et al. Measuring Patient-Reported Use and Outcomes From Complementary and Integrative Health Therapies: Development of the Complementary and Integrative Health Therapy Patient Experience Survey. Glob Adv Integr Med Health. 2024;13:27536130241241259. Epub 2024/04/08. doi: 10.1177/27536130241241259. PubMed PMID: 38585239; Pu…	excluded	Longitudinal Study
545.	Thenmozhi P, Sowmiya E. A Retrospective Study: Obstructive Sleep Apnea a risk factor for Cardiovascular Disorder. Research Journal of Pharmacy and Technology. 2018;11(7):3152-6. doi: 10.5958/0974-360x.2018.00579.6.	excluded	Retrospective Study
546.	Thiruvalluvan A, Sekizhar V, Ramanathan M, Bhavanani AB, Chakravathy D, Reddy JRC. Effect of Pranayama Techniques with Marmanasthanam Kriya as Yogic Relaxation on Biopsychosocial Parameters Prior to Endodontic Therapy: A Cross Sectional Study Design. Int J Yoga. 2021;14(2):146-51. Epub 2021/07/01. doi: 10.4103/ijoy.IJOY_133_20. PubMed PMID: 34188387; PubMed Central PMCID: PMCPMC8191219.	excluded	Cross-sectional Survey/Study
547.	Tubaki BR, Gawas SC, Negi H. Effect of Ayurveda Management on Liver Cirrhosis with Ascites-A Retrospective Cohort Study. J Ayurveda Integr Med. 2022;13(2):100508. Epub 2022/01/09. doi: 10.1016/j.jaim.2021.07.023. PubMed PMID: 34996679; PubMed Central PMCID: PMCPMC8814404.	excluded	Retrospective Cohort Study
548.	Ueda K, Ye W, Lombard L, Kuga A, Kim Y, Cotton S, et al. Real-world treatment patterns and patient-reported outcomes in episodic and chronic migraine in Japan: analysis of data from the Adelphi migraine disease specific programme. J Headache Pain. 2019;20(1):68. Epub 2019/06/09. doi: 10.1186/s10194-019-1012-1. PubMed PMID: 31174464; PubMed Central PMCID: PMCPMC6734304.	excluded	Cross-sectional Survey/Study
549.	Vaghela N, Mishra D, Mehta JN, Punjabi H, Patel H, Sanchala I. Awareness and practice of aerobic exercise and yoga among hypertensive patients in Anand city. J Educ Health Promot. 2019;8:28. Epub 2019/04/18. doi: 10.4103/jehp.jehp_146_18. PubMed PMID: 30993121; PubMed Central PMCID: PMCPMC6432817.	excluded	Cross-sectional Survey/Study
550.	Viveki RG, Halappanavar AB, Joshi AV, Pujar K, Patil S. Sociodemographic and health profile of inmates of old age homes in and around Belgaum city, Karnataka. J Indian Med Assoc. 2013;111(10):682-5. Epub 2014/06/28. PubMed PMID: 24968497.	excluded	Cross-sectional Survey/Study
551.	Wolff M, Brorsson A, Midlov P, Sundquist K, Strandberg EL. Yoga - a laborious way to well-being: patients' experiences of yoga as a treatment for hypertension in primary care. Scand J Prim Health Care. 2017;35(4):360-8. Epub 2017/11/11. doi: 10.1080/02813432.2017.1397318. PubMed PMID: 29124990; PubMed Central PMCID: PMCPMC5730034.	excluded	Interviews/ Qualitative Study
552.	Yadav PK, Kalyani VC, Narayan D, Kataria N. A descriptive study to assess knowledge related to hypertension and its impact upon exercises and sleep pattern among adults from communities of Uttarakhand. J Educ Health Promot. 2023;12:85. Epub 2023/06/08. doi: 10.4103/jehp.jehp_1175_22. PubMed PMID: 37288398; PubMed Central PMCID: PMCPMC10243414.	excluded	Cross-sectional Survey/Study
553.	Younge JO, Leening MJ, Tiemeier H, Franco OH, Kiefte-de Jong J, Hofman A, et al. Association Between Mind-Body Practice and Cardiometabolic Risk Factors: The Rotterdam Study. Psychosom Med. 2015;77(7):775-83. Epub 2015/07/18. doi: 10.1097/psy.0000000000000213. PubMed PMID: 26186434.	excluded	Cross-sectional Survey/Study
554.	Yu Y, Gao Q, Xia W, Zhang L, Hu Z, Wu X, et al. Association between Physical Exercise and Biomarkers of Oxidative Stress among Middle-Aged and Elderly Community Residents with Essential Hypertension in China. Biomed Res Int. 2018;2018:4135104. Epub 2018/08/02. doi: 10.1155/2018/4135104. PubMed PMID: 30065938; PubMed Central PMCID: PMCPMC6051290.	excluded	Cross-sectional Survey/Study
555.	Zwakman M, Weldam SWM, Vervoort S, Lammers JJ, Schuurmans MJ. Patients' perspectives on the COPD-GRIP intervention, a new nursing care intervention for COPD. BMC Fam Pract. 2019;20(1):78. Epub 2019/06/12. doi: 10.1186/s12875-019-0957-0. PubMed PMID: 31182032; PubMed Central PMCID: PMCPMC6558823.	excluded	Interviews/ Qualitative Study
556.	Clayton AH. Complementary and alternative medicine. Primary Psychiatry. 2005;12(8):20-1.	excluded	Short Survey
557.	Fernie JC, Wylie L, Schafer M, Carnegie K, Miyamoto SD, Jacobsen RM. Pilot Project: Heart Chargers-A Successful Model for a Home-Based Physical Activity Program Utilizing Telemedicine for Fontan Patients. Pediatr Cardiol. 2023;44(7):1506-13. Epub 2023/06/22. doi: 10.1007/s00246-023-03215-9. PubMed PMID: 37347244.	excluded	Observational Study
558.	Kaya E, Solak Y, Sahin M, Kurt B, Vural Solak GT, Ucer H. Is YouTube useful as a source of information for approaches to reducing blood pressure and hypertension treatment? Hypertens Res. 2023;46(2):386-94. Epub 2022/12/13. doi: 10.1038/s41440-022-01112-x. PubMed PMID: 36509849.	excluded	Survey
559.	Mani P, Thangavelu A, Sharma A, Chaudhari N. A Real Time Monitoring System for Yoga Practitioners. International Journal of Intelligent Engineering and Systems. 2017;10(3):85-93. doi: 10.22266/ijies2017.0630.10.	excluded	Observational study
560.	O'Neill EC, Green CM, Crowston JG. Glaucoma: Risk factors and impact of systemic disorders. Medicine Today. 2010;11(9):69-71.	excluded	Short Survey
561.	Ross A, Williams L, Pappas-Sandonas M, Touchton-Leonard K, Fogel D. Incorporating Yoga Therapy into Primary Care: The Casey Health Institute. Int J Yoga Therap. 2015;25(1):43-9. Epub 2015/12/17. doi: 10.17761/1531-2054-25.1.43. PubMed PMID: 26667288.	excluded	Survey
562.	Prasanna M, Arunkumar T, Arunkumar S. A Mobile Application Based Smart System for Supporting Yoga Activities and Health Monitoring. Research Journal of Pharmacy and Technology. 2017;10(11):3863-7. doi: 10.5958/0974-360x.2017.00701.6.	excluded	Observational Study
563.	Raguram*, Sugumar DSN. Effect of Yogic Practices on Blood Pressure Level among Diabetic Tribal at Kodaikanal in Tamil Nadu. International Journal of Recent Technology and Engineering (IJRTE). 2019;8(3):2795-8. doi: 10.35940/ijrte.C5052.098319.	excluded	Cross-sectional study
564.	Whitehead AM, Mullur R, Sullivan MB, Nicosia FM. Remote Delivery of Mindful Movement Within Healthcare Systems: Lessons Learned From the Veterans Health Administration. Glob Adv Integr Med Health. 2024;13:27536130241235908. Epub 2024/03/19. doi: 10.1177/27536130241235908. PubMed PMID: 38501126; PubMed Central PMCID: PMCPMC10946065.	excluded	Observational Study
565.	Shubrook JH, Patel M, Young CF. Community-Based Diabetes Awareness Strategy With Detection and Intervention: The Mobile Diabetes Education Center. https://diabetesjournalsorg/clinical/article/41/1/4/148029/Standards-of-Care-in-Diabetes-2023-Abridged-for. 2024;42(1):125-34. Epub 2024/01/17. doi: 10.2337/cd23-0020. PubMed PMID: 38230347; PubMed Central PMCID: PMCPMC10788663 of Clinical Diabetes. No…	excluded	Observational Study
566.	American Diabetes A. Standards of Care in Diabetes-2023 Abridged for Primary Care Providers. https://diabetesjournalsorg/clinical/article/41/1/4/148029/Standards-of-Care-in-Diabetes-2023-Abridged-for. 2022;41(1):4-31. Epub 2023/01/31. doi: 10.2337/cd23-as01. PubMed PMID: 36714254; PubMed Central PMCID: PMCPMC9845083.	excluded	Guideline/Treatment Recommendation
567.	Bajaj S. RSSDI clinical practice recommendations for the management of type 2 diabetes mellitus 2017. Int J Diabetes Dev Ctries. 2018;38(Suppl 1):1-115. Epub 2018/03/13. doi: 10.1007/s13410-018-0604-7. PubMed PMID: 29527102; PubMed Central PMCID: PMCPMC5838201 for the betterment of diabetes care in India entirely through the internal funds of RSSDI and there has been no external support of any ki…	excluded	Guideline/Treatment Recommendation
568.	Biglia N, Bounous VE, De Seta F, Lello S, Nappi RE, Paoletti AM. Non-hormonal strategies for managing menopausal symptoms in cancer survivors: an update. Ecancermedicalscience. 2019;13:909. Epub 2019/05/28. doi: 10.3332/ecancer.2019.909. PubMed PMID: 31123492; PubMed Central PMCID: PMCPMC6445536.	excluded	Guideline/Treatment Recommendation
569.	British Thoracic Society Scottish Intercollegiate Guidelines N. British Guideline on the Management of Asthma. Thorax. 2008;63 Suppl 4(SUPPL. 4):iv1-121. Epub 2008/05/28. doi: 10.1136/thx.2008.097741. PubMed PMID: 18463203.	excluded	Guideline/Treatment Recommendation
570.	Brook RD, Appel LJ, Rubenfire M, Ogedegbe G, Bisognano JD, Elliott WJ, et al. Beyond medications and diet: alternative approaches to lowering blood pressure: a scientific statement from the american heart association. Hypertension. 2013;61(6):1360-83. Epub 2013/04/24. doi: 10.1161/HYP.0b013e318293645f. PubMed PMID: 23608661.	excluded	Guideline/Treatment Recommendation
571.	Canadian Diabetes Association Clinical Practice Guidelines Expert C, Sigal RJ, Armstrong MJ, Colby P, Kenny GP, Plotnikoff RC, et al. Physical activity and diabetes. Can J Diabetes. 2013;37 Suppl 1(SUPPL.1):S40-4. Epub 2014/05/16. doi: 10.1016/j.jcjd.2013.01.018. PubMed PMID: 24070962.	excluded	Guideline/Treatment Recommendation
572.	Datey KK. V World Congress of Cardiology Souvenir Oration. Recent trends in the management of hypertension. Indian Heart J. 1975;27(2):73-9. Epub 1975/04/01. PubMed PMID: 1102431.	excluded	Guideline/Treatment Recommendation
573.	Dmello MM, Bhagwat G. Novel Approaches to Control Diabetes. Curr Diabetes Rev. 2024;20(5):e090823219599. Epub 2023/08/10. doi: 10.2174/1573399820666230809152742. PubMed PMID: 37559237.	excluded	Guideline/Treatment Recommendation
574.	Kalra S, Dhar M, Afsana F, Aggarwal P, Aye TT, Bantwal G, et al. Asian Best Practices for Care of Diabetes in Elderly (ABCDE). Review of Diabetic Studies. 2022;18(2):100-34. doi: 10.1900/RDS.2022.18.100.	excluded	Guideline/Treatment Recommendation
575.	Molfetta L, Saviola G, Fornasari D, Grossi PA, Corcione A, Frediani B. Osteoarticular pain: therapeutic approach by paradigms. Eur Rev Med Pharmacol Sci. 2022;26(11):4054-68. Epub 2022/06/23. doi: 10.26355/eurrev_202206_28975. PubMed PMID: 35731076.	excluded	Guideline/Treatment Recommendation
576.	Mosca L, Banka CL, Benjamin EJ, Berra K, Bushnell C, Dolor RJ, et al. Evidence-based guidelines for cardiovascular disease prevention in women: 2007 update. Circulation. 2007;115(11):1481-501. Epub 2007/02/21. doi: 10.1161/CIRCULATIONAHA.107.181546. PubMed PMID: 17309915.	excluded	Guideline/Treatment Recommendation
577.	Mottola MF, Davenport MH, Ruchat SM, Davies GA, Poitras V, Gray C, et al. No. 367-2019 Canadian Guideline for Physical Activity throughout Pregnancy. J Obstet Gynaecol Can. 2018;40(11):1528-37. Epub 2018/10/10. doi: 10.1016/j.jogc.2018.07.001. PubMed PMID: 30297272.	excluded	Guideline/Treatment Recommendation
578.	Nagy V. Szemelvények a Nemzetközi Hypertonia Társaság (ISH) új hipertónia-vezérfonalából, amely tömör, közérthető és a világ minden részén használható. Cardiologia Hungarica. 2020;50(4):292-7. doi: 10.26430/chungarica.2020.50.4.292.	excluded	Guideline/Treatment Recommendation
579.	Nobre F, Esporcatte R, Brandao AA, Avezum A, Jr., Feitosa ADM, Amodeo C, et al. Position Statement on Hypertension and Spirituality - 2021. Arq Bras Cardiol. 2021;117(3):599-613. Epub 2021/09/23. doi: 10.36660/abc.20210723. PubMed PMID: 34550245; PubMed Central PMCID: PMCPMC8462965.	excluded	Guideline/Treatment Recommendation
580.	Pandarakalam JP. Balancing immune system. British Journal of Medical Practitioners. 2020;13(2):1.	excluded	Guideline/Treatment Recommendation
581.	Ravindran AV, Balneaves LG, Faulkner G, Ortiz A, McIntosh D, Morehouse RL, et al. Canadian Network for Mood and Anxiety Treatments (CANMAT) 2016 Clinical Guidelines for the Management of Adults with Major Depressive Disorder: Section 5. Complementary and Alternative Medicine Treatments. Can J Psychiatry. 2016;61(9):576-87. Epub 2016/08/04. doi: 10.1177/0706743716660290. PubMed PMID: 27486153; Pub…	excluded	Guideline/Treatment Recommendation
582.	Shah SN, Munjal YP, Kamath SA, Wander GS, Mehta N, Mukherjee S, et al. Indian guidelines on hypertension-IV (2019). J Hum Hypertens. 2020;34(11):745-58. Epub 2020/05/20. doi: 10.1038/s41371-020-0349-x. PubMed PMID: 32427886.	excluded	Guideline/Treatment Recommendation
583.	Letter: Yoga and bio-feedback in the management of hypertension. Lancet. 1973;2(7839):1212. Epub 1973/11/24. PubMed PMID: 4127589.	excluded	Letter
584.	Editorial:Meditation or methyldopa? Br Med J. 1976;1(6023):1421-2. Epub 1976/06/12. PubMed PMID: 782641; PubMed Central PMCID: PMCPMC1640382.	excluded	Editorial
585.	Commentary: Emphasizing Both Body and Mind in Cardiovascular Disease. Cardiology Review. 2013;29(2).	excluded	Commentary
586.	Yoga and atrial fibrillation. Eur Heart J. 2016;37(38):2855. Epub 2016/12/08. doi: 10.1093/eurheartj/ehw372. PubMed PMID: 27923819.	excluded	Note
587.	Nonopioid drugs for pain. Med Lett Drugs Ther. 2018;60(1540):25-32. Epub 2018/02/10. PubMed PMID: 29422479.	excluded	Note
588.	Ades PA, Wu G. Benefits of Tai Chi in chronic heart failure: Body or mind? American Journal of Medicine. 2004;117(8):611-2. doi: 10.1016/j.amjmed.2004.08.001.	excluded	Editorial
589.	Apor P. [Preventive and curative value of yoga in cardiometabolic diseases]. Orv Hetil. 2016;157(9):323-7. Epub 2016/02/21. doi: 10.1556/650.2016.30361. PubMed PMID: 26895799.	excluded	Commentary
590.	Aquini SN. Yoga for the elderly: Aiming for the top of the mountain. Revista Brasileira de Cineantropometria e Desempenho Humano. 2007;9(SUPPL.1):s75-s7.	excluded	Commentary
591.	Arya SN. The problems of hypertension in the elderly. J Indian Med Assoc. 2000;98(4):176-9. Epub 2000/10/04. PubMed PMID: 11016181.	excluded	Commentary
592.	Awan R, Laskowski ER. Yoga: Safe for All? Mayo Clin Proc. 2019;94(3):385-7. Epub 2019/02/23. doi: 10.1016/j.mayocp.2019.01.015. PubMed PMID: 30792065.	excluded	Editorial
593.	Bali HK. Yoga - an ancient solution to a modern epidemic. Ready for prime time? Indian Heart J. 2013;65(2):132-6. Epub 2013/05/08. doi: 10.1016/j.ihj.2013.03.002. PubMed PMID: 23647890; PubMed Central PMCID: PMCPMC3860602.	excluded	Commentary
594.	Balsarkar G. Non-Communicable Diseases: Agenda for Today's Gynaecologist in India. J Obstet Gynaecol India. 2022;72(6):467-9. Epub 2022/12/06. doi: 10.1007/s13224-022-01733-9. PubMed PMID: 36465799; PubMed Central PMCID: PMCPMC9686221.	excluded	Editorial
595.	Batrakoulis A. Role of Mind-Body Fitness in Obesity. Diseases. 2022;11(1). Epub 2023/01/18. doi: 10.3390/diseases11010001. PubMed PMID: 36648866; PubMed Central PMCID: PMCPMC9844435.	excluded	Commentary
596.	Berghella V, Saccone G. Exercise in pregnancy! Am J Obstet Gynecol. 2017;216(4):335-7. Epub 2017/02/27. doi: 10.1016/j.ajog.2017.01.023. PubMed PMID: 28236414.	excluded	Editorial
597.	Bernardi L. Music and the heart. Interview by Emma Baines. Circulation. 2007;116(24):f139-40. Epub 2007/12/12. doi: 10.1161/CIRCULATIONAHA.107.187676. PubMed PMID: 18071081.	excluded	Interview
598.	Bhavanani AB, Prakash ES, Kamath MG, Amudhan J. Effect of six weeks of shavasan training on spectral measures of short-term heart rate variability in young healthy volunteers. Indian Journal of Physiology and Pharmacology. 2004;48(3):370-3.	excluded	Letter
599.	Brudermanns B. Headstand posture in yoga practitioners: Does raise of intraocular pressure have any negative consequences? Klinische Monatsblatter fur Augenheilkunde. 2007;224(2):78-9.	excluded	Note
600.	Carter KS, Carter R, 3rd. Breath-based meditation: A mechanism to restore the physiological and cognitive reserves for optimal human performance. World J Clin Cases. 2016;4(4):99-102. Epub 2016/04/22. doi: 10.12998/wjcc.v4.i4.99. PubMed PMID: 27099859; PubMed Central PMCID: PMCPMC4832119.	excluded	Commentary
601.	Cassileth BR, Gubili J, Simon Yeung K. Integrative medicine: complementary therapies and supplements. Nat Rev Urol. 2009;6(4):228-33. Epub 2009/04/09. doi: 10.1038/nrurol.2009.41. PubMed PMID: 19352398.	excluded	Note
602.	Chaddha A. Slow breathing and cardiovascular disease. Int J Yoga. 2015;8(2):142-3. Epub 2015/07/15. doi: 10.4103/0973-6131.158484. PubMed PMID: 26170595; PubMed Central PMCID: PMCPMC4479893.	excluded	Commentary
603.	Chawla R. Don’t let the “Pre” of Prediabetes fool you! International Journal of Diabetes in Developing Countries. 2023;43(6):845-6. doi: 10.1007/s13410-023-01276-3.	excluded	Editorial
604.	Chhabra MK, Lal A, Sharma KK. Status of lifestyle modifications in hypertension. J Indian Med Assoc. 2001;99(9):504-8. Epub 2002/05/23. PubMed PMID: 12018559.	excluded	Commentary
605.	Chockalingam P, Vinayagam NS, Chockalingam V, Chockalingam A. Remarkable regression of coronary atherosclerosis: An interplay of pharmacotherapeutic and lifestyle factors. Indian Heart J. 2016;68(2):188-9. Epub 2016/05/03. doi: 10.1016/j.ihj.2015.11.012. PubMed PMID: 27133332; PubMed Central PMCID: PMCPMC4867009.	excluded	Letter
606.	Cohen DL. Yoga and Hypertension. J Yoga Phys Ther. 2013;3(4). Epub 2013/11/13. doi: 10.4172/2157-7595.1000144. PubMed PMID: 26413415; PubMed Central PMCID: PMCPMC4581445.	excluded	Commentary
607.	Cooper EL. eCAM: Attacking an Epidemic? Evid Based Complement Alternat Med. 2010;7(3):277-8. Epub 2010/07/31. doi: 10.1093/ecam/neq077. PubMed PMID: 20671771; PubMed Central PMCID: PMCPMC2887338.	excluded	Editorial
608.	Cotton DW. Letter: Yoga and bio-feedback in hypertension. Lancet. 1973;2(7840):1274-5. Epub 1973/12/01. doi: 10.1016/s0140-6736(73)91027-1. PubMed PMID: 4128611.	excluded	Letter
609.	Cramer H. [Where and How does Yoga Work? - A Scientific Overview]. Dtsch Med Wochenschr. 2017;142(25):1925-9. Epub 2017/12/15. doi: 10.1055/s-0043-116158. PubMed PMID: 29241287.	excluded	Commentary
610.	Cysarz D. Meditation improves cardiorespiratory parameters. Forschende Komplementarmedizin und Klassische Naturheilkunde. 2004;11(6):362-3.	excluded	Commentary
611.	Davenport MH, Hayman M. Physical activity during pregnancy: Essential steps for maternal and fetal health. Obstet Med. 2022;15(3):149-50. Epub 2022/10/21. doi: 10.1177/1753495X221122540. PubMed PMID: 36262813; PubMed Central PMCID: PMCPMC9574448.	excluded	Editorial
612.	Devi SK, Chansauria JP, Udupa KN. Mental depression and kundalini yoga. Anc Sci Life. 1986;6(2):112-8. Epub 1986/10/01. PubMed PMID: 22557558; PubMed Central PMCID: PMCPMC3331403.	excluded	Commentary
613.	Dickson GM. Menopause management: How you can do better. Journal of Family Practice. 2012;61(3):138-45.	excluded	Commentary
614.	Dixit HN, Kant S, Dubey P, Vajpayee VMG, Gupta G. Allopathy (Modern medicine), ayurveda and ayush: Needs to be in harmony. Journal of the Indian Medical Association. 2021;119(6):87-90.	excluded	Commentary
615.	Dwivedi S. Time to sensitize medical graduates to the Indian systems of medicine and homeopathy. Indian J Pharmacol. 2015;47(3):338-9. Epub 2015/06/13. doi: 10.4103/0253-7613.157139. PubMed PMID: 26069379; PubMed Central PMCID: PMCPMC4450567.	excluded	Letter
616.	Elizabeth J. Sympathovagal balance for effective homeostasis. Biomedicine. 2008;28(3):236.	excluded	Letter
617.	Engebretson J. Culture and complementary therapies. Complement Ther Nurs Midwifery. 2002;8(4):177-84. Epub 2002/12/05. doi: 10.1054/ctnm.2002.0638. PubMed PMID: 12463606.	excluded	Editorial
618.	Ernst E. Yoga for the prevention of cardiovascular disease? Perfusion (Germany). 2014;27(3):93.	excluded	Editorial
619.	Ferrari G, Roberti P. New therapeutic techniques in psychosomatic medicine: Yoga therapy in arterial hypertension. Medicina Psicosomatica. 1981;26(4):375-83.	excluded	Commentary
620.	Franconi G, Robinson N. Exercise is a complex intervention. European Journal of Integrative Medicine. 2015;7(3):191-3. doi: 10.1016/j.eujim.2015.04.005.	excluded	Editorial
621.	Frankel BL. Letter: TM and hypertension. Lancet. 1976;1(7959):589. Epub 1976/03/13. doi: 10.1016/s0140-6736(76)90388-3. PubMed PMID: 55865.	excluded	Letter
622.	Frishman WH, Grattan JG, Mamtani R, Rahimtoola SH, Alpert JS, Bonow RO, et al. Alternative and complementary medical approaches in the prevention and treatment of cardiovascular disease. Current Problems in Cardiology. 2005;30(8):383-459. doi: 10.1016/j.cpcardiol.2005.01.004.	excluded	Editorial
623.	Garfinkel M. Yoga as a complementary therapy. Geriatrics and Aging. 2006;9(3):190-4.	excluded	Commentary
624.	Gerage AM, Alberton CL, Cucato GG, Delevatti RS, Ritti-Dias RM. Editorial: Exercise intervention for prevention and management of hypertension. Front Physiol. 2023;14:1244715. Epub 2023/07/20. doi: 10.3389/fphys.2023.1244715. PubMed PMID: 37469563; PubMed Central PMCID: PMCPMC10352987.	excluded	Editorial
625.	Ghiya GD. Promoting Spiritual Health and Holistic Wellness. Journal of Health Management. 2019;21(2):230-3. doi: 10.1177/0972063419835104.	excluded	Commentary
626.	Gibbons TD, Thomas KN, Wilson LC. Is all heat equal? Implications for the stimulus for adaptation in the brain. J Physiol. 2020;598(11):2051-2. Epub 2020/04/09. doi: 10.1113/JP279748. PubMed PMID: 32266970.	excluded	Note
627.	Girme* A, Deshpande DB, Dubey R. Revolutionary Yogic Agriculture. International Journal of Recent Technology and Engineering (IJRTE). 2019;8(3):4514-7. doi: 10.35940/ijrte.C6815.098319.	excluded	Commentary
628.	Glickman-Simon R, Wallace J. Acupuncture for knee osteoarthritis, chasteberry for premenstrual syndrome, probiotics for irritable bowel syndrome, yoga for hypertension, and trigger point dry needling for plantar fasciitis. Explore (NY). 2015;11(2):157-61. Epub 2015/02/16. doi: 10.1016/j.explore.2014.12.009. PubMed PMID: 25682385.	excluded	Commentary
629.	Gokal R, Shillito L, Maharaj SR. Positive impact of yoga and pranayam on obesity, hypertension, blood sugar, and cholesterol: a pilot assessment. J Altern Complement Med. 2007;13(10):1056-7. Epub 2008/01/02. doi: 10.1089/acm.2007.0679. PubMed PMID: 18166115.	excluded	Commentary
630.	Handel MJ. mHealth (mobile health)-using Apps for health and wellness. Explore (NY). 2011;7(4):256-61. Epub 2011/07/05. doi: 10.1016/j.explore.2011.04.011. PubMed PMID: 21724160.	excluded	Commentary
631.	Hegde BM. Blood pressure normal levels (recent AHA guidelines). Kuwait Medical Journal. 2018;50(1):1-2.	excluded	Editorial
632.	Helm-Estabrooks N. The times they are a-changin': nontraditional treatment approaches to communication disorders. Semin Speech Lang. 2004;25(2):117-8. Epub 2004/05/01. doi: 10.1055/s-2004-825648. PubMed PMID: 15118938.	excluded	Editorial
633.	Herrmann JM. [Essential hypertension and stress. When do yoga, psychotherapy and autogenic training help?]. MMW Fortschr Med. 2002;144(19):38-41. Epub 2002/07/16. PubMed PMID: 12116551.	excluded	Commentary
634.	Hodges KL, McElroy JA, Misra S. Changes in Blood Pressure After the 2016 United States Presidential Election. Analyses in Response to "The Association of Posttraumatic Stress Disorder With Clinic and Ambulatory Blood Pressure in Healthy Adults" by Edmondson et al. Psychosom Med. 2018;80(6):588-9. Epub 2018/05/23. doi: 10.1097/PSY.0000000000000606. PubMed PMID: 29787469.	excluded	Letter
635.	Holt S. Cochrane Corner: Yoga to prevent cardiovascular disease. Advances in Integrative Medicine. 2014;1(3):150. doi: 10.1016/j.aimed.2014.05.004.	excluded	Commentary
636.	Innes KE, Selfe TK. Trials of yoga for restless legs syndrome in pregnant and postpartum women are warranted but require special considerations. J Clin Sleep Med. 2020;16(5):829-30. Epub 2020/03/03. doi: 10.5664/jcsm.8420. PubMed PMID: 32118577; PubMed Central PMCID: PMCPMC7849798 performed at West Virginia University and The Ohio State University. This work was supported by the National Center f…	excluded	Letter
637.	Jan MM. Benefits of Exercises for Heart Diseases. Medical Forum Monthly. 2023;34(1):1.	excluded	Editorial
638.	Jonas JB. Intraocular pressure during headstand. Ophthalmology. 2007;114(9):1791; author reply Epub 2007/09/08. doi: 10.1016/j.ophtha.2007.04.045. PubMed PMID: 17822986.	excluded	Letter
639.	Jou SH, Lin CM, Tsai JF. Heart rate or heart rate variability? Evidence from breath suspension. J Altern Complement Med. 2013;19(12):976-7. Epub 2013/04/30. doi: 10.1089/acm.2013.0143. PubMed PMID: 23621391.	excluded	Letter
640.	Karthik Rao N, Patil N, Rau NR, Jayaprakash B, Rao R, Jaunky C, et al. Occupational stress, dietary and socio economic factors in a patient with hypertension-an Indian perspective. Research Journal of Pharmaceutical, Biological and Chemical Sciences. 2015;6(6):960-4.	excluded	Commentary
641.	Kasprzak L. Career corner: Coping with stress at work. Chemical Engineering Progress. 2017;113(8).	excluded	Commentary
642.	Kelsall D. Clinical shorts. Canadian Medical Association Journal. 2012;184(2):211-. doi: 10.1503/cmaj.120049.	excluded	Note
643.	Kinser PA, Lyon DE. A conceptual framework of stress vulnerability, depression, and health outcomes in women: potential uses in research on complementary therapies for depression. Brain Behav. 2014;4(5):665-74. Epub 2014/10/21. doi: 10.1002/brb3.249. PubMed PMID: 25328843; PubMed Central PMCID: PMCPMC4107381.	excluded	Note
644.	Krucoff C, Carson K. The Yoga for Seniors “Continuum of Practice”. Topics in Geriatric Rehabilitation. 2023;39(3):162-9. doi: 10.1097/tgr.0000000000000397.	excluded	Commentary
645.	Krucoff C, Carson K, Peterson M, Shipp K, Krucoff M. Teaching yoga to seniors: essential considerations to enhance safety and reduce risk in a uniquely vulnerable age group. J Altern Complement Med. 2010;16(8):899-905. Epub 2010/07/14. doi: 10.1089/acm.2009.0501. PubMed PMID: 20624101.	excluded	Commentary
646.	Kucuk O. Walk More, Eat Less, Don't Stress. Cancer Epidemiol Biomarkers Prev. 2022;31(9):1673-4. Epub 2022/09/03. doi: 10.1158/1055-9965.EPI-22-0609. PubMed PMID: 36052489.	excluded	Editorial
647.	Lalande L, Bambling M, King R, Lowe R. Breathwork: An Additional Treatment Option for Depression and Anxiety? Journal of Contemporary Psychotherapy. 2011;42(2):113-9. doi: 10.1007/s10879-011-9180-6.	excluded	Commentary
648.	Laukkanen JA. Cardiovascular Benefits of Group Sport Interventions: Importance of Improved Fitness in Risk Reduction. Mayo Clin Proc. 2018;93(10):1343-5. Epub 2018/10/06. doi: 10.1016/j.mayocp.2018.08.027. PubMed PMID: 30286828.	excluded	Editorial
649.	Lee MS, Yarasheski K. Yoga may help reduce blood pressure in HIV‐infected adults with cardiovascular disease risk factors. Focus on Alternative and Complementary Therapies. 2011;16(2):157-8. doi: 10.1111/j.2042-7166.2011.01091_10.x.	excluded	Note
650.	London WM, Song SW. Weak evidence of effects of yoga on sexual function in women with metabolic syndrome. Focus on Alternative and Complementary Therapies. 2014;19(2):107-8. doi: 10.1111/fct.12103.	excluded	Note
651.	Lushniak BD. Surgeon general’s perspectives: Quiet heroes, deafening impacts. Public Health Reports. 2014;129(6):470-1.	excluded	Commentary
652.	Malik PK, Dwivedi S. Diabetes and cardiovascular diseases. Journal International Medical Sciences Academy. 2015;28(1):61-3.	excluded	Editorial
653.	Manchanda SC. Yoga--a promising technique to control cardiovascular disease. Indian Heart J. 2014;66(5):487-9. Epub 2014/12/03. doi: 10.1016/j.ihj.2014.08.013. PubMed PMID: 25443600; PubMed Central PMCID: PMCPMC4223195.	excluded	Editorial
654.	Margo CE, Rowda J, Barletta J. Bilateral conjunctival varix thromboses associated with habitual headstanding [11]. American Journal of Ophthalmology. 1992;113(6):726-7. doi: 10.1016/S0002-9394(14)74810-X.	excluded	Letter
655.	McDonald S, Turner T. Winter warmth from Cochrane. Med J Aust. 2014;201(1):14. Epub 2014/07/08. doi: 10.5694/mja14.00804. PubMed PMID: 24999874.	excluded	Note
656.	McDonald SJ, Turner TJ. From the Cochrane Library. Medical Journal of Australia. 2012;197(5):262-. doi: 10.5694/mja12.11235.	excluded	Note
657.	Modi GK. Masala. National Medical Journal of India. 2006;19(1):54.	excluded	Note
658.	Mohanty S, Saoji AA. Comments on "Alternate Nostril Breathing at Different Rates and Its Influence on Heart Rate Variability in Non Practitioners of Yoga". J Clin Diagn Res. 2016;10(7):CL01. Epub 2016/09/16. doi: 10.7860/JCDR/2016/20276.8145. PubMed PMID: 27630837; PubMed Central PMCID: PMCPMC5020167.	excluded	Letter
659.	Montano M, Oursler KK, Marconi VC. Healthy aging: Linking causal mechanisms with holistic outcomes. Aging Cell. 2024;23(1):e14065. Epub 2023/12/18. doi: 10.1111/acel.14065. PubMed PMID: 38108552; PubMed Central PMCID: PMCPMC10776108.	excluded	Editorial
660.	Muerza I, Harris R. Patient experience: impact of environmental conditions on severe asthma. Breathe (Sheff). 2023;19(4):230178. Epub 2023/12/21. doi: 10.1183/20734735.0178-2023. PubMed PMID: 38125805; PubMed Central PMCID: PMCPMC10729825 of the European Lung Foundation, which is affiliated to the European Respiratory Society.	excluded	Note
661.	Nagarathna R. Authors' reply. Focus on Alternative and Complementary Therapies. 2009;14(2):126.	excluded	Note
662.	Nagarathna R. Intensive yoga: an intervention for stress during pregnancy? Focus on Alternative and Complementary Therapies. 2010;14(2):125-6. doi: 10.1211/fact.14.2.0022.	excluded	Note
663.	Nagarhalli M. Yoga for the primary prevention of cardiovascular disease: Summary of a Cochrane review. Explore (NY). 2021;17(1):96. Epub 2020/11/11. doi: 10.1016/j.explore.2020.10.009. PubMed PMID: 33168458.	excluded	Commentary
664.	Natarajan D. Yoga: from cardiovascular benefit to the gates of God. Indian Heart J. 2015;67(1):83-4. Epub 2015/03/31. doi: 10.1016/j.ihj.2015.02.018. PubMed PMID: 25820059; PubMed Central PMCID: PMCPMC4382557.	excluded	Editorial
665.	Ng JY, Verma K, Gilotra K. Corrigendum to “CAM recommendations in type 2 diabetes clinical practice guidelines: A systematic review” [Eur. J. Integr. Med. 48C (2021)]. European Journal of Integrative Medicine. 2022;50. doi: 10.1016/j.eujim.2022.102118.	excluded	Erratum
666.	Nixon PG, Dighton DH. Letter: Meditation or methyldopa? Br Med J. 1976;2(6034):525. Epub 1976/08/28. doi: 10.1136/bmj.2.6034.525. PubMed PMID: 782653; PubMed Central PMCID: PMCPMC1688038.	excluded	Letter
667.	O'Keefe EL, O'Keefe JH, Lavie CJ. The Intersection of Exercise, Cognition, and Cardiovascular Disease. Heart and Mind. 2023;7(1):3-4. doi: 10.4103/hm.hm_5_23.	excluded	Editorial
668.	Padala KP, Padala PR, Burke WJ. Wii-Fit as an adjunct for mild cognitive impairment: clinical perspectives. J Am Geriatr Soc. 2011;59(5):932-3. Epub 2011/05/17. doi: 10.1111/j.1532-5415.2011.03395.x. PubMed PMID: 21568963.	excluded	Letter
669.	Pandharinath RR. "Science means learning to say-I don't know": An interview with Dr. Ashok D.B. Vaidya. J Ayurveda Integr Med. 2011;2(4):211-6. Epub 2012/01/19. doi: 10.4103/0975-9476.90771. PubMed PMID: 22253513; PubMed Central PMCID: PMCPMC3255454.	excluded	Interview
670.	Parati G, Carretta R. Device-guided slow breathing as a non-pharmacological approach to antihypertensive treatment: efficacy, problems and perspectives. J Hypertens. 2007;25(1):57-61. Epub 2006/12/05. doi: 10.1097/HJH.0b013e328012bf0f. PubMed PMID: 17143174.	excluded	Editorial
671.	Patel C. Letter: TM and hypertension. Lancet. 1976;1(7958):539. Epub 1976/03/06. doi: 10.1016/s0140-6736(76)90324-x. PubMed PMID: 55807.	excluded	Letter
672.	Patil M. From the Editor's Desk. J Hum Reprod Sci. 2017;10(3):151-3. Epub 2017/11/17. doi: 10.4103/jhrs.JHRS_143_17. PubMed PMID: 29142441; PubMed Central PMCID: PMCPMC5672718.	excluded	Editorial
673.	Paul A, Martens J, Narendran V. Shall pregnant women practice yoga? Forschende Komplementarmedizin und Klassische Naturheilkunde. 2005;12(5):299-300.	excluded	Note
674.	Pickering T. Letter: Yoga and bio-feedback in hypertension. Lancet. 1973;2(7843):1440-1. Epub 1973/12/22. doi: 10.1016/s0140-6736(73)92834-1. PubMed PMID: 4128750.	excluded	Letter
675.	Prabhakaran D, Chandrasekaran AM. Yoga for the prevention of cardiovascular disease. Nat Rev Cardiol. 2020;17(9):536-7. Epub 2020/07/11. doi: 10.1038/s41569-020-0412-x. PubMed PMID: 32647363.	excluded	Note
676.	Reindell A, Petzold E, Schutz P, Matthes D. [Psychosomatic aspects of essential hypertension]. Med Klin. 1979;74(6):182-90. Epub 1979/02/09. PubMed PMID: 763211.	excluded	Commentary
677.	Sanders ME. Exploring the Hatha Yoga fit in fitness programs. ACSM's Health and Fitness Journal. 2005;9(2):24-7.	excluded	Note
678.	Saper RB. Minding the mat: moving the yoga field forward. Glob Adv Health Med. 2015;4(3):5-6. Epub 2015/05/20. doi: 10.7453/gahmj.2015.054. PubMed PMID: 25984410; PubMed Central PMCID: PMCPMC4424940.	excluded	Editorial
679.	Sarvottam K, Yadav RK. Adiponectin, interleukin-6, and endothelin-1 correlate with modifiable cardiometabolic risk factors in overweight/obese men. Journal of Alternative and Complementary Medicine. 2014;20(5):419-20. doi: 10.1089/acm.2013.0374.	excluded	Letter
680.	Schmidt-Lucke C. Relax, but is there rest for the blood pressure? J Hum Hypertens. 2008;22(12):807-8. Epub 2008/06/27. doi: 10.1038/jhh.2008.66. PubMed PMID: 18580886.	excluded	Note
681.	Schumann D, Cramer H. Letter: irritable bowel syndrome-how a low-FODMAP diet or yoga might help. Authors' reply. Aliment Pharmacol Ther. 2018;47(3):445-6. Epub 2018/01/10. doi: 10.1111/apt.14457. PubMed PMID: 29314128.	excluded	Letter
682.	Schutte AE. Advancing hypertension management in Asia 2021, beyond COVID-19. Journal of Clinical Hypertension. 2021;23(3):406-7. doi: 10.1111/jch.14211.	excluded	Editorial
683.	Sciarra T, Ciccotti M, Aiello P, Minosi P, Munzi D, Buccolieri C, et al. Polypharmacy and Nutraceuticals in Veterans: Pros and Cons. Front Pharmacol. 2019;10(SEP):994. Epub 2019/09/26. doi: 10.3389/fphar.2019.00994. PubMed PMID: 31551790; PubMed Central PMCID: PMCPMC6746907.	excluded	Note
684.	Shantaram M. Biomedical research in yoga for the improvement of cardiovascular health in ageing and obesity. Biomedicine (India). 2019;39(3):387.	excluded	Editorial
685.	Sharma SK, Fuster V, Hofstra L, Kini AS, Gianelli A, Narula J. Lessons learned from reduced acute cardiovascular events and STEMI during Covid-19. Catheter Cardiovasc Interv. 2021;97(5):850-2. Epub 2020/09/04. doi: 10.1002/ccd.29209. PubMed PMID: 32881289.	excluded	Editorial
686.	Sharma T, Mathur P, Mehta JL. Daytime or Nighttime Administration of Antihypertensive Medications? Am J Hypertens. 2020;33(11):987-9. Epub 2020/09/16. doi: 10.1093/ajh/hpaa112. PubMed PMID: 32930342.	excluded	Note
687.	Shetty RC. Meditation and its implications in nonpharmacological management of stress related emotions and cognitions. Med Hypotheses. 2005;65(6):1198-9. Epub 2005/09/20. doi: 10.1016/j.mehy.2005.07.012. PubMed PMID: 16168571.	excluded	Letter
688.	Silveira ADD, Stein R. Evidence-Based Alternative Therapies that "Touch the Heart". Arq Bras Cardiol. 2019;113(6):1059-61. Epub 2019/12/05. doi: 10.36660/abc.20190719. PubMed PMID: 31800681; PubMed Central PMCID: PMCPMC7021267.	excluded	Editorial
689.	Singh N, Telles S. High frequency yoga breathing can increase alveolar dead space. Comment to: Gastroesophageal reflux disease and pulmonary function: a potential role of the dead space extension, Damir Bonacin, Damir Fabijanic, Mislav Radic, Zeljko Puljiz, Gorana Trgo, Andre Bratanic, Izet Hozo, Jadranka Tocilj, Med Sci Monit, 2012; 18(5): CR271-275. Med Sci Monit. 2012;18(7):LE5-6; author reply…	excluded	Letter
690.	Sleight P. A new tool to fight coronary artery disease: the European cook book. Eur Heart J. 2010;31(24):2692-3. Epub 2010/12/16. doi: 10.1093/eurheartj/ehq384. PubMed PMID: 21156723.	excluded	Note
691.	Sperandei S. Comment on: Hegde et al. effect of 3-month yoga on oxidative stress in type 2 diabetes with or without complications: a controlled clinical trial. Diabetes Care 2011;34: 2208-2210. Diabetes Care. 2012;35(6):e42; author reply e3. Epub 2012/05/24. doi: 10.2337/dc11-2379. PubMed PMID: 22619294; PubMed Central PMCID: PMCPMC3357254.	excluded	Note
692.	Stevinson C. Promising evidence for yoga in preventing pregnancy complications. Focus on Alternative and Complementary Therapies. 2013;18(3):162-3. doi: 10.1111/fct.12041.	excluded	Note
693.	Telles S, Balkrishna A. Yoga and diet change influence renal functions in the obese. Med Sci Monit. 2010;16(10):LE15. Epub 2010/10/05. PubMed PMID: 20885359.	excluded	Letter
694.	Vazquez E. Don't just sit there. Posit Aware. 1996;7(1):23-5. Epub 1996/01/01. PubMed PMID: 11363119.	excluded	Commentary
695.	Verrastro G. Yoga as therapy: when is it helpful? J Fam Pract. 2014;63(9):E1-6. Epub 2014/10/30. PubMed PMID: 25353034.	excluded	Commentary
696.	White CD, Compton Smith RN. Yoga and Bio-Feedback in the Management of Hypertension. The Lancet. 1973;302(7839):1212. doi: 10.1016/s0140-6736(73)92983-8.	excluded	Letter
697.	Yarasheski K. Authors reply. Focus on Alternative and Complementary Therapies. 2011;16(2):158. doi: 10.1111/j.2042-7166.2011.01091-10.x.	excluded	Note
698.	Yeolekar ME. Yoga practices and hypertension. J Assoc Physicians India. 2002;50(5):631-2. Epub 2002/08/21. PubMed PMID: 12186114.	excluded	Editorial
699.	Other Complementary Therapies. Focus on Alternative and Complementary Therapies. 2010;15(2):175-9. doi: 10.1211/fact.15.2.0102.	excluded	Note
700.	Bose S, Etta KM, Balagangadharan S. The effect of relaxing exercise "shavasan". J Assoc Physicians India. 1987;35(5):365-6. Epub 1987/05/01. PubMed PMID: 3693289.	excluded	Commentary
701.	Brenner J, LeBlang S, Lizotte-Waniewski M, Schmidt B, Espinosa PS, DeMets DL, et al. Mindfulness with paced breathing reduces blood pressure. Med Hypotheses. 2020;142:109780. Epub 2020/05/01. doi: 10.1016/j.mehy.2020.109780. PubMed PMID: 32353795.	excluded	Editorial
702.	Kulmatycki L. Relaxation states - Dimensions and levels. Postepy Rehabilitacji. 2007;21(3):37-43.	excluded	Commentary
703.	Kumarasamy M, Sugumar SN. Integrated Ancient Medicine Practice and Treatment For Obesity-A Holistic Approach. Indian Journal of Public Health Research & Development. 2019;10(6):66-70. doi: 10.5958/0976-5506.2019.01240.3.	excluded	Commentary
704.	Laochai W, Thummakul D, Jiraprapapong N. Promoting Physical Activity among Buddhist Monks: The Role of Nurse. Journal of Food Health and Bioenvironmental Science. 2020;13(2):59-66.	excluded	Commentary
705.	McCorke V. Restoring joy to doctoring and avoiding malpractice. Integrative Medicine. 2005;4(5):46-8.	excluded	Editorial
706.	Pichler O, Siedek H. [On the etiology and therapy of autononic functional disorders with Sedapon]. Munch Med Wochenschr. 1961;103:2103-6. Epub 1961/10/27. PubMed PMID: 14486367.	excluded	Note
707.	Prabhakaran D, Ajay VS, Tandon N. Strategic Opportunities for Leveraging Low-cost, High-impact Technological Innovations to Promote Cardiovascular Health in India. Ethn Dis. 2019;29(Suppl 1):145-52. Epub 2019/03/25. doi: 10.18865/ed.29.S1.145. PubMed PMID: 30906163; PubMed Central PMCID: PMCPMC6428188.	excluded	Editorial
708.	Reindell A, Petzold E, Schutz P, Matthes D. [Psychosomatic aspects of essential hypertension]. Med Klin. 1979;74(6):182-90. Epub 1979/02/09. PubMed PMID: 763211.	excluded	Commentary
709.	Sivashchenko PP, Petryakin DN, Silchuk AM, Mamaeva SA. CHANGING THE HEALTH OF OFFICERS AND WAYS TO IMPROVE IT. Russian Military Medical Academy Reports. 2020;39(2S):210-4. doi: 10.17816/rmmar43259.	excluded	Note
710.	13th International Conference on Biomedical Engineering, ICBME 2008. IFMBE Proceedings; 2009.	excluded	Conference Review
711.	EuroPRevent 2010. European journal of cardiovascular prevention and rehabilitation. 2010;17. PubMed PMID: CN-01746667.	excluded	Conference Abstract
712.	2013 SYR Accepted Poster Abstracts. Int J Yoga Therap. 2013;23 Suppl:32-53. Epub 2013/01/01. PubMed PMID: 24176784.	excluded	Accepted Conference Poster Abstract
713.	Agarwal N, Joshi S. A15696 short-term effect of Yoga lifestyle on Ambulatory Blood Pressure in patients with high normal blood pressure (Prehypertension). Journal of Hypertension. 2018;36:e235. doi: 10.1097/01.hjh.0000548962.23676.fd. PubMed PMID: CN-01925104.	excluded	Conference Abstract
714.	Aggarwal A, Kumar K. Yoga as a powerful tool for smoking cessation-convincing results of a community based randomised controlled trial. Journal of thoracic oncology. 2017;12(1):S1486‐S7. PubMed PMID: CN-01734129.	excluded	Conference Abstract
715.	Aggarwal T. Pranayama has additive beneficial effects along with medication in bronchial asthma patients. Indian journal of physiology and pharmacology. 2012;56(5):201‐2. PubMed PMID: CN-01068131.	excluded	Conference Abstract
716.	Agnihotri S, Kant S. Poster Sessions. Allergy. 2013;68(s97):337-497. doi: 10.1111/all.12251. PubMed PMID: CN-00985750.	excluded	Conference Abstract
717.	Agnihotri S, Sharma SK, Kala N, Telles S, Balkrishna A. A pilot study to access the effect of breath awareness on heart rate variability. Indian journal of physiology and pharmacology. 2017;61(5):191‐2. PubMed PMID: CN-01438737.	excluded	Conference Abstract
718.	Anand A, Rain M, Puri GD, Bhalla A, Avti P, Subramaniam B, et al. EFFICACY OF YOGA-BASED BREATHING INTERVENTION IN COVID-19 POSITIVE, POST-COVID AND HEALTH CARE WORKERS: a RANDOMIZED CLINICAL TRIAL. Psychosomatic medicine. 2022;84(5):A7. PubMed PMID: CN-02453110.	excluded	Conference Abstract
719.	Ankana Halli Ramu S, Vidyasagar D, Krishnamoorthy A, Panduranga A. A Randomised Control Study on the Effect of Pranayama in Improving Pulmonary Function in Children with Mild to Moderate Asthma. American journal of respiratory and critical care medicine. 2022;205(1). doi: 10.1164/ajrccm-conference.2022.205.1_MeetingAbstracts.A4967. PubMed PMID: CN-02421706.	excluded	Conference Abstract
720.	Anuradha N, Bhaskaran M, editors. Impact of yoga on cardiovascular parameters. Biomedicine (India); 2016.	excluded	Conference Paper
721.	Arnall DA, Cebria IIMA, Tomas Miguel JM, Igual Camacho C, Melendez Moral JC, Webb JR. Comparison of patient satisfaction and compliance with two respiratory muscle training programs in the frail elderly. American journal of respiratory and critical care medicine. 2012;185. PubMed PMID: CN-01107522.	excluded	Conference Abstract
722.	Arya V, Agarwal S, Singh S, Gupta KA, Valluri A. Bolus lukewarm saline with sequential posture change: a new mechanism of gastrointestinal lavage. American journal of gastroenterology. 2015;110:S582. PubMed PMID: CN-02346949.	excluded	Conference Abstract
723.	Aumiller J, editor International hypertension-guidelines: Only the evidence counts. MMW-Fortschritte der Medizin; 2015.	excluded	Conference Paper
724.	Avasarala S, Sivakumar S, Kumpatla S, Viswanathan V. Abstracts of The 46th Annual Conference of Research Society for the Study of Diabetes in India. International Journal of Diabetes in Developing Countries. 2018;38(S2):117-76. doi: 10.1007/s13410-018-0702-6. PubMed PMID: CN-01726638.	excluded	Conference Abstract
725.	Babbar S, Renner K, Williams K. Addressing Obstetrics and Gynecology Trainee Burnout Using a Yoga-Based Wellness Initiative During Dedicated Education Time. Obstet Gynecol. 2019;133(5):994-1001. Epub 2019/04/11. doi: 10.1097/aog.0000000000003229. PubMed PMID: 30969208.	excluded	Conference Abstract
726.	Baker B, Irvine J, Abbey S, Myers M, Tobe SW, Blom K, et al. Abstracts from the 2013 annual scientific meeting of the American Psychosomatic Society are available online only with this issue at www.psychosomaticmedicine.org. Psychosomatic Medicine. 2013;75(3):A‐38. doi: 10.1097/01.psy.0000429452.16135.1b. PubMed PMID: CN-00863639.	excluded	Conference Abstract
727.	Balasubramanian S, Janech MG, Warren GW. Abstract 3433: Identification of potential salivary response biomarkers in subjects practicing yogic breathing. Cancer Research. 2015;75(15_Supplement):3433-. doi: 10.1158/1538-7445.Am2015-3433. PubMed PMID: CN-01139568.	excluded	Conference Abstract
728.	Bawany M, de Las Casas L, Rafiq E, Sofi A, Nawras A. Primary Non-Hodgkinʼs Lymphoma of Different Sites of the Biliary Tree Masquerading as Cholangiocarcinoma Diagnosed Accurately with EUS-FNA Sparing Unnecessary Surgery - Four Cases with Review of Literature. American Journal of Gastroenterology. 2012;107:S718-S9. doi: 10.1038/ajg.2012.277. PubMed PMID: CN-01030542.	excluded	Conference Abstract
729.	Benvenutti MJ, Alves Ed, Tomfohr-Madsen LM, Michael S, Stamatakis E, Ding D, et al. Abstract # 3097 The interaction between trait mindfulness and the effect of a single yoga session on the response to an acute psychological stress. Brain, Behavior, and Immunity. 2019;76:e16. doi: 10.1016/j.bbi.2018.11.222. PubMed PMID: CN-01790001.	excluded	Conference Abstract
730.	Bhatnagar S. Abstracts of the MASCC/ISOO 2016 Annual Meeting. Support Care Cancer. 2016;24 Suppl 1(1):1-249. Epub 2016/05/04. doi: 10.1007/s00520-016-3209-z. PubMed PMID: 27137212.	excluded	Conference Abstract
731.	Biswas DA, Yeola M, Naik A. A study of raj yoga meditation on quality of life of patients with fibroadenosis. Indian journal of physiology and pharmacology. 2011;55(5):58‐9. PubMed PMID: CN-01034345.	excluded	Conference Abstract
732.	Blom K, Baker B, How M, Dai M, Abbey S, Myers M, et al. Hypertension analysis of stress reduction using mindfulness meditation and yoga: results from a randomized controlled trial. Canadian journal of cardiology. 2012;28(5):S418‐S9. PubMed PMID: CN-00869010.	excluded	Conference Abstract
733.	Brown RP, Gerbarg PL, editors. Yoga breathing, meditation, and longevity. Annals of the New York Academy of Sciences; 2009.	excluded	Conference Paper
734.	Cebria iIM, Arnall DA, Camacho CI, Tomas JM. Respiratory muscle training in impaired elderly: threshold loading versus Pranayama breathing exercises. European respiratory journal: european respiratory society annual congress, vienna, austria, september 1-5. 2012;40(Suppl 56):214s [P1175]. PubMed PMID: CN-00990207.	excluded	Conference Abstract
735.	Chattopadhyay K, Mishra P, Singh K, Singh K, Harris T, Hamer M, et al. IDF21-0070 Yoga programme for type 2 diabetes prevention (YOGA-DP) among high-risk people in India: a multi-centre feasibility RCT. Diabetes Research and Clinical Practice. 2022;186. doi: 10.1016/j.diabres.2022.109457. PubMed PMID: CN-02414714.	excluded	Conference Abstract
736.	Chaturvedi A, Nayak A, Nayak G, Rao A. Obesity, metabolic syndrome. Clinical Chemistry and Laboratory Medicine (CCLM). 2015;53(s1):S1371. doi: 10.1515/cclm-2015-5035. PubMed PMID: CN-01100756.	excluded	Conference Abstract
737.	Cohen DL, Bowler A, Townsend RR. Results of the limbs study: yoga, alone or in combination with other lifestyle measures reduces BP in untreated prehypertension and stage 1 hypertension. Circulation. 2014;130. PubMed PMID: CN-01056027.	excluded	Conference Abstract
738.	Cooper S, Oborne J, Newton S, Harrison V, Thompson Coon J, Lewis S, et al. Do breathing exercises (buteyko and pranayama) help to control asthma: a randomised controlled trial. European respiratory society annual congress 2002. 2002:abstract P1929. PubMed PMID: CN-00430360.	excluded	Conference Abstract
739.	Cooper SE, Oborne J, Newton S, harrison V, Thompson Coon J, Lewis S, et al. The effect of two breathing exercises (Buteyko and Pranayama) on the ability to reduce inhaled corticosteroids in asthma: a randomised controlled trial. American thoracic society 99th international conference. 2003:B023 Poster 924. PubMed PMID: CN-00444908.	excluded	Conference Abstract
740.	Cramer H, Michalsen A, Steckhan N, Lauche R, Hohmann C, Choi KE, et al. ICIMH 2020 Abstracts. Global Advances in Health and Medicine. 2020;9:30‐1. doi: 10.1177/2164956120912849. PubMed PMID: CN-02229382.	excluded	Conference Abstract
741.	Cramer H, Thoms M, Anheyer D, Lauche R, Dobos G. The International Congress on Integrative Medicine and Health (ICIMH), Las Vegas, Nevada, USA May 17-20, 2016. J Altern Complement Med. 2016;22(6):A1-A142. Epub 2016/05/21. doi: 10.1089/acm.2016.29003.abstracts. PubMed PMID: 27203472.	excluded	Conference Abstract
742.	Cutinho SP, Gopal R, Rao SV. Pilot study on effect of yoga on labour outcome among antenatal women of a selected hospital. Nepal journal of epidemiology. 2014;4(2) (no pagination). PubMed PMID: CN-01198506.	excluded	Conference Abstract
743.	Dels Angels Cebriai Iranzo M, Arnall DA, Camacho CI, Tomas JM. Respiratory muscle training in impaired elderly: threshold loading versus Pranayama breathing exercises. European respiratory journal. 2012;40. PubMed PMID: CN-01100475.	excluded	Conference Abstract
744.	Dinesh T, Gaur GS, Sharma VK, Bhavanani AB, Harichandra Kumar KT. Effect of 12 weeks of Pranayama training on tested basal physiological parameters in young, healthy volunteers. Indian journal of physiology and pharmacology. 2013;57(5):122‐3. PubMed PMID: CN-01080845.	excluded	Conference Abstract
745.	DuBroff R, Lad V, Murray-Krezan C. Ayurveda improves arterial stiffness and cardiometabolic risk in coronary patients: a prospective pilot study. Circulation. 2014;129. PubMed PMID: CN-01010615.	excluded	Conference Abstract
746.	Everson-Rose SA, Nijjar PS, Lindquist R, Kreitzer MJ, Connett JE, Brown RZ, et al. Abstracts of the 77th Annual Scientific Meeting, March 6–9, 2019. Vancouver, BC, Canada. Psychosomatic Medicine. 2019;81(4):A1-A213. doi: 10.1097/psy.0000000000000699. PubMed PMID: CN-01938114.	excluded	Conference Abstract
747.	Fetter C, DeSouza LA, Marques JR, Dartora DR, Boll LFC, Da Costa DI, et al. Abstracts of the XVII Annual Meeting of the Brazilian Society of Hypertension. J Clin Hypertens (Greenwich). 2020;22(4):691-777. Epub 2020/02/25. doi: 10.1111/jch.13745. PubMed PMID: 32092240; PubMed Central PMCID: PMCPMC8029729.	excluded	Conference Abstract
748.	Fetter C, Marques JR, Eibel B, DeSouza LA, Dartora DR, Boll LFC, et al. Antihypertensive medication class interaction on improvements of endothelial function in hypertensive post menopause women after 12 weeks of yoga or stretching video classes. Journal of clinical hypertension. 2020;22(4):697. doi: 10.1111/jch.13745. PubMed PMID: CN-02229594.	excluded	Conference Abstract
749.	Gamboa A, Paranjape S, Diedrich A, Nelson K, Coppola A, Abraham R, et al. 29th International symposium on the autonomic nervous system. Clin Auton Res. 2018;28(5):453-505. Epub 2018/09/30. doi: 10.1007/s10286-018-0565-4. PubMed PMID: 30267175.	excluded	Conference Abstract
750.	Gamboa A, Smith EC, Paranjape S, Nelson KM, Diedrich A, Birdee G. Abstract P3057: Slow Breathing Training Reduces Blood Pressure in Healthy Normotensive Subjects. Hypertension. 2019;74(Suppl_1). doi: 10.1161/hyp.74.suppl_1.P3057. PubMed PMID: CN-01996694.	excluded	Conference Abstract
751.	Ganesan P. Effect of pranayama on psycho-physiological indicators of anxiety in patients of impacted lower third molar extraction –A randomized control trial. International Journal of Oral and Maxillofacial Surgery. 2022;51:e15. doi: 10.1016/j.ijom.2022.03.053. PubMed PMID: CN-02455268.	excluded	Conference Abstract
752.	Ghosh P, Hackett L, Eugea R, Gonzales A, Barciszewski A. Research Report Abstracts. Physiotherapy. 2011;97:eS18-eS1415. doi: 10.1016/j.physio.2011.04.002. PubMed PMID: CN-01102765.	excluded	Conference Abstract
753.	Goldstein M, Ma Y, Vazquez M, Buraks O, Haack M, Mullington J, et al. 0103 Feasibility of examining component-specific effects of yogic breathing on heart rate variability during sleep: A three-arm pilot RCT. Sleep. 2022;45(Supplement_1):A46-A. doi: 10.1093/sleep/zsac079.101. PubMed PMID: CN-02421359.	excluded	Conference Abstract
754.	Grzenda A, Siddarth P, Lavretsky H. ACNP 61(st) Annual Meeting: Poster Abstracts P1 - P270. Neuropsychopharmacology. 2022;47(Suppl 1):63-219. Epub 2022/12/02. doi: 10.1038/s41386-022-01484-1. PubMed PMID: 36456693; PubMed Central PMCID: PMCPMC9714397.	excluded	Conference Abstract
755.	Gulati K, Sharma SK, Kala N, Telles S, Balkrishna A. A pilot study to assess the effect of bhramari pranayama on heart rate variability. Indian journal of physiology and pharmacology. 2017;61(5):234‐5. PubMed PMID: CN-01438712.	excluded	Conference Abstract
756.	Gupta RK, Gandharva K, Telles S, Balkrishna A. Effect of high frequency yoga breathing and breath awareness on performance in the trail making test. Indian journal of physiology and pharmacology. 2018;62:182. PubMed PMID: CN-02489211.	excluded	Conference Abstract
757.	Gupta SS, Sawane MV. Effects of yoga and endurance exercise on some neurologic functions, a comparative study. Indian journal of physiology and pharmacology. 2016;60(5):46‐7. PubMed PMID: CN-01408388.	excluded	Conference Abstract
758.	Hagglund E, Dencker K, Hagerman I, Stromberg A. Abstracts of EuroHeartCare 2013. March 22-23, 2013. Glasgow, Scotland, United Kingdom. Eur J Cardiovasc Nurs. 2013;12 Suppl 1:S1-84. Epub 2013/03/27. doi: 10.1177/1474515113477019. PubMed PMID: 23503593.	excluded	Conference Abstract
759.	Halkar M, Thomas C, Siddiqi H, Shivaprasad AG, Hariri S, Malone LL, et al. AACVPR 38th Annual Meeting Scientific Abstract Presentations. J Cardiopulm Rehabil Prev. 2023;43(5):E5-E17. Epub 2023/08/24. doi: 10.1097/HCR.0000000000000819. PubMed PMID: 37615671.	excluded	Conference Abstract
760.	Haller H, Mitzinger D, Cramer H. ICIMH 2022 Abstracts. Global Advances in Health and Medicine. 2022;11:26‐7. doi: 10.1177/2164957x221096590. PubMed PMID: CN-02415267.	excluded	Conference Abstract
761.	Hemalatha K, Mamatha SD, Smitha MC. Blood Pressure variation to a single session of Suryanamaskara practice. Indian journal of physiology and pharmacology. 2018;62:205. PubMed PMID: CN-02489210.	excluded	Conference Abstract
762.	Hiles S, Urroz P, Bogdanovs A, Gibson P, McDonald V. Abstracts. Respirology. 2020;25(S1):111-230. doi: 10.1111/resp.13778. PubMed PMID: CN-02229852.	excluded	Conference Abstract
763.	Hoogbruin AL, Innes KE, Dong R, Garg AK. Assessing the effects of yoga on cardiovascular disease (CVD) risk in postmenopausal South Asian women: methodological challenges. Circulation. 2012;125(19):e833‐e4. doi: 10.1161/CIR.0b013e31824fcdb3. PubMed PMID: CN-01027458.	excluded	Conference Abstract
764.	Howorka K, Pumprla J, Heger G, Thoma H, Opavsky J, Salinger J, editors. Computerised assessment of autonomic influences of yoga using spectral analysis of heart rate variability. IEEE/ Engineering in Medicine and Biology Society Annual Conference; 1995.	excluded	Conference Abstract
765.	Hunter S, Fadeyi AT, Shadiow J. Abstract P196: Hot Yoga and Hypertension: Exploration of a Novel Lifestyle Intervention. Hypertension. 2019;74(Suppl_1). doi: 10.1161/hyp.74.suppl_1.P196. PubMed PMID: CN-02081616.	excluded	Conference Abstract
766.	Hwang WJ, Ha J, Kim J. International Academy of Cardiology Annual Scientific Sessions 2018. Cardiology. 2018;140(Suppl. 1):1-6. doi: 10.1159/000491714. PubMed PMID: CN-01921520.	excluded	Conference Paper
767.	Innes K, Selfe T, Alexander G, Bourguignon C, Taylor A, Hinton I. Effects of yoga on sleep, mood, and related outcomes in older women with Restless Legs Syndrome: a nested randomized controlled trial (RCT). BMC complementary and alternative medicine. 2012;12. PubMed PMID: CN-00868924.	excluded	Conference Abstract
768.	Iranzo M, Arnall DA, Miguel JMT, Camacho CI, Moral JCM, Webb JR. Randomized clinical trial: effects of controlled breathing exercises on respiratory muscle in the elderly. European respiratory journal. 2011;38(no pagination). PubMed PMID: CN-01163785.	excluded	Conference Abstract
769.	Irigoyen MC, Barbosa E, Boll L, Eibel B, Fetter C. P36 Pulse Wave Velocity (Pwv) Responses to 3 Months of Yoga Poses and Respiratory Control (Ujjayi Pranayama) in Hypertensive Post Menopause Women: Randomized Clinical Trial. Artery Research. 2018;24(C):89. doi: 10.1016/j.artres.2018.10.089. PubMed PMID: CN-01721546.	excluded	Conference Abstract
770.	Israili ZH, Hernández-Hernández R, Valasco M, editors. The future of antihypertensive treatment. American Journal of Therapeutics; 2007.	excluded	Conference Paper
771.	Jagadeesan K, editor President writes. Journal International Medical Sciences Academy; 2010.	excluded	Conference Paper
772.	Jain M, Mishra A, Shyam H, Yadav V, Ramakant P, Mishra SK, et al. 287P Long-term yoga enhances the quality of life and symptomatic scale in breast cancer patients undergoing treatment. Annals of Oncology. 2022;33:S1544. doi: 10.1016/j.annonc.2022.10.313. PubMed PMID: CN-02502345.	excluded	Conference Abstract
773.	Jaiswal R, Wadhavan AN, Yadav R, Misra P, Vikram N, Pandey S, et al. PREDICTORS OF SUSTAINED WEIGHT LOSS - A QUASI-RANDOMIZED TRIAL. Obesity Surgery. 2023;33:239. doi: 10.1007/11695.1708-0428. PubMed PMID: CN-02615760.	excluded	Conference Abstract
774.	Jana A, Paul A, Sinhamahapatra P, Chatterjjee S, Kapas P. E-Posters. Indian Journal of Rheumatology. 2023;18(Suppl 2):S120-S275. doi: 10.4103/0973-3698.393683. PubMed PMID: CN-02663323.	excluded	Conference Abstract
775.	Kala N, Sharma SK, Telles S, Balkrishna A. A pilot study to assess the effects of kapalabhati pranayamaon attention and arousal. Indian journal of physiology and pharmacology. 2017;61(5):190‐1. PubMed PMID: CN-01438740.	excluded	Conference Abstract
776.	Kant S, Agnihotri S. Asthma diagnosis and treatment-1029. Yoga as an adjuvant therapy in asthma management. World Allergy Organization journal. 2013;6(Suppl 1):P28. PubMed PMID: CN-00973273.	excluded	Conference Abstract
777.	Karwande PA, Chechi VK, editors. Effect Of Yogic Activities on Selected Physiological And Psychological Parameters Among STEM Undergraduates. ECS Transactions; 2022.	excluded	Conference Paper
778.	Kaur A, Mitra M. Effect of oropharyngeal exercises and Pranayama on snoring, daytime sleepiness and quality of sleep in patients with moderate obstructive Sleep Apnea Syndrome. European respiratory journal. 2019;54. doi: 10.1183/13993003.congress-2019.PA577. PubMed PMID: CN-02087440.	excluded	Conference Abstract
779.	Kaur A, Mitra M, Msp G. EFFECTIVENESS OF OROPHARYNGEAL EXERCISES AND PRANAYAMA ON BLOOD PRESSURE, AND QUALITY OF SLEEP AMONG HYPERTENSIVE WITH MODERATE OBSTRUCTIVE SLEEP APNEA. Journal of hypertension. 2023;41:e316. PubMed PMID: CN-02524089.	excluded	Conference Abstract
780.	Khadka R, Paudel BH. Effect of yoga on cardiovascular autonomic activity and reactivity in essential hypertensive patients. Indian journal of physiology and pharmacology. 2017;61(5):195‐6. PubMed PMID: CN-01438716.	excluded	Conference Abstract
781.	Khadka R, Paudel BH, Karki P. Changes in cardiovascular autonomic activity and reactivity in essential hypertensive patients after yogic practices. FASEB journal. 2018;32(1). PubMed PMID: CN-01613658.	excluded	Conference Abstract
782.	Kim HN, Ryu J, Kim KS, Song SW. Effects of yoga on sexual function in women with metabolic syndrome: a randomized controlled trial. J Sex Med. 2013;10(11):2741-51. Epub 2013/08/01. doi: 10.1111/jsm.12283. PubMed PMID: 23899008.	excluded	Conference Abstract
783.	Kodliwadmath A, Duggal B, Ray IB, Singh A, Nanda N, Hiremath B. A randomised, controlled trial of meditation and yoga in permanent atrial fibrillation: the MAYA study. European heart journal. 2021;42(SUPPL 1):333. doi: 10.1093/eurheartj/ehab724.333. PubMed PMID: CN-02346412.	excluded	Conference Abstract
784.	Kongpolprom N, Sorasitrungsakun L, Wuthithepbuncha N. Effects of Deep Meditation Music and Pranayama during Bronchoscopy. Respirology. 2019;24(S2):228-. doi: 10.1111/resp.13700_420. PubMed PMID: CN-02119726.	excluded	Conference Abstract
785.	Kotwal M, Kotwal S. ENDO 2017 Poster Presentations. Dig Endosc. 2017;29 Suppl 1:29-261. Epub 2017/01/26. doi: 10.1111/den.12775. PubMed PMID: 28120386.	excluded	Conference Poster
786.	Kotwal MR. E‐Poster Presentations (Oral) | APDW 2019. Journal of Gastroenterology and Hepatology. 2019;34(S3):72-582. doi: 10.1111/jgh.14879. PubMed PMID: CN-02130425.	excluded	Conference Poster
787.	Kotwal MR, Rinchen C. Poster Presentations. Journal of Gastroenterology and Hepatology. 2013;28(S3):23-693. doi: 10.1111/jgh.12363_2. PubMed PMID: CN-01024720.	excluded	Conference Poster
788.	Kotwal MR, Rinchen CZ. Indian Society of Gastroenterology. Indian Journal of Gastroenterology. 2014;33(S1):1-107. doi: 10.1007/s12664-014-0518-3. PubMed PMID: CN-01107077.	excluded	Conference Abstract
789.	Kotwal MR, Rinchen CZ. Abstracts. Journal of Gastroenterology and Hepatology. 2016;31(S3):7-441. doi: 10.1111/jgh.13540. PubMed PMID: CN-01252901.	excluded	Conference Abstract
790.	Kotwal R, Rinchen CZ. Stress reduction in Shavasan (corpse position) during upper GI endoscopy. Journal of gastroenterology and hepatology (australia). 2015;30:312. doi: 10.1111/jgh.13187/abstract. PubMed PMID: CN-01163008.	excluded	Conference Abstract
791.	Kotwal RR, Rinchen CZ. Poster Presentations. Journal of Gastroenterology and Hepatology. 2012;27(S5):59-438. doi: 10.1111/jgh.12006. PubMed PMID: CN-01029122.	excluded	Conference Abstract
792.	Krese K, Ingraham B, O'Brien M, Mummidisetty CK, Srdanovic N, Kocherginsky M, et al. The Impact of Yoga-Based Physical Therapy On Heart Rate Variability After Traumatic Brain Injury. Archives of Physical Medicine and Rehabilitation. 2019;100(10):e130. doi: 10.1016/j.apmr.2019.08.394. PubMed PMID: CN-01987495.	excluded	Conference Abstract
793.	Kumar H, Ks S, Balakrishnan V, Kr S. 55(th) EASD Annual Meeting of the European Association for the Study of Diabetes : Barcelona, Spain, 16 - 20 September 2019. Diabetologia. 2019;62(Suppl 1):1-600. Epub 2019/08/07. doi: 10.1007/s00125-019-4946-6. PubMed PMID: 31384961.	excluded	Conference Abstract
794.	Madhu SV, Rao PV, Kesavadev J, Chandalia HB, Gupta A, Das AK. Abstracts of The 46th Annual Conference of Research Society for the Study of Diabetes in India. International Journal of Diabetes in Developing Countries. 2018;38(S2):117-76. doi: 10.1007/s13410-018-0702-6. PubMed PMID: CN-01726626.	excluded	Conference Abstract
795.	Magia F, Bhise A, Prabhakar M, Shukla Y. Effect of pranayama (yogic breathing) on lung function in traumatic thoracic spinal cord injury patients: an interventional study. Physiotherapy (united kingdom). 2015;101:eS927. doi: 10.1016/j.@physio.2015.03.1771. PubMed PMID: CN-01198404.	excluded	Conference Abstract
796.	Maheshkumar K, Dilara K. Effects of Sheetali Pranayama on cardiac autonomic function. Indian journal of physiology and pharmacology. 2013;57(5):168‐9. PubMed PMID: CN-01080830.	excluded	Conference Abstract
797.	Manadavi, Gupta S, Gupta SS, Abdussalam, Anwer E, Pandey N, et al. To study the effect of anulom-vilom and modified anulom-vilom in bronchial asthma. Indian journal of physiology and pharmacology. 2015;59(5):123. PubMed PMID: CN-01139899.	excluded	Conference Abstract
798.	Manna I, editor Influence of Yoga Practice on Body Composition and Cardio-Respiratory Functions of Adolescent Male. Lecture Notes in Networks and Systems; 2022.	excluded	Conference Paper
799.	McDermott K. A pilot randomized controlled trial of yoga for prediabetes. BMC complementary and alternative medicine. 2012;12. PubMed PMID: CN-00868937.	excluded	Conference Abstract
800.	Mu S, Babina NM, Nalini A, Raghavendra Rao R, Raju TR, Sathyaprabha TN. International Headache Society abstracts. Cephalalgia. 2015;35(6 Suppl):1-296. Epub 2015/05/16. doi: 10.1177/0333102415581304. PubMed PMID: 25976401.	excluded	Conference Abstract
801.	Mustian KM, Janelsins M, Sprod L, Peppone L, Mohile S, Frizzell B, et al. Abstracts of the 2011 International MASCC/ISOO (Multinational Association of Supportive Care in Cancer/International Society for Oral Oncology) Symposium. June 23-25, 2011. Athens, Greece. Support Care Cancer. 2011;19 Suppl 2(2):S67-370. Epub 2011/06/17. doi: 10.1007/s00520-011-1184-y. PubMed PMID: 21656340.	excluded	Conference Abstract
802.	Mustian KM, Lin P-J, Culakova E, Bautista J, Xu H, Mohile SG, et al. Effects of YOCAS yoga, cognitive behavioral therapy, and survivorship health education on insomnia: A URCC NCORP Research Base Phase III RCT in 740 cancer survivors. Journal of Clinical Oncology. 2020;38(15_suppl):12005-. doi: 10.1200/JCO.2020.38.15_suppl.12005. PubMed PMID: CN-02355849.	excluded	Conference Abstract
803.	Mustian KM, Sprod L, Peppone LJ, Mohile SG, Janelsins MC, Palesh O, et al. Effect of YOCAS yoga on circadian rhythm, anxiety, and mood: a URCC CCOP randomized, controlled clinical trial among 410 cancer survivors. Journal of clinical oncology. 2011;29(15). PubMed PMID: CN-01005601.	excluded	Conference Abstract
804.	Nagendra Prasad B, Shafi S, Kishore SRV, Durga Prasad T, Rama Krishna Reddy S, Rajendra Reddy A. Effect of yoga based lifestyle intervention on subjective wellbeing in ashmatic individuals. Indian journal of pharmacology. 2013;45:S196. PubMed PMID: CN-00991310.	excluded	Conference Abstract
805.	Nandakumar B, Kadam A, Srikanth H, Rao R. Naturopathy and yoga based life style intervention for cardiovascular risk reduction in patients with cardiovascular risk factors: a pilot study. BMC complementary and alternative medicine. 2012;12. PubMed PMID: CN-00868932.	excluded	Conference Abstract
806.	Nayak SB, Kuanar SK, Das DR, Rout A, editors. Healing Effect Of Yogic Practices: An Experimental Analysis. 2022 2nd International Conference on Computer Science, Engineering and Applications, ICCSEA 2022; 2022.	excluded	Conference Paper
807.	Nayar P, Nayar KD, Ahuja R, Singh M, Kant G, Sharma N, et al. Can yoga affect IVF outcomes? Fertility and sterility. 2017;108(3):e300. PubMed PMID: CN-01417119.	excluded	Conference Abstract
808.	Nayar P, Nayar KD, Singh M, Aggarwal N, Gupta M, Gupta RA, et al. Abstracts of the 34rd Annual Meeting of the European Society of Human Reproduction and Embryology. Human Reproduction. 2018;33(suppl_1):i1-i541. doi: 10.1093/humrep/33.Supplement_1.1. PubMed PMID: CN-01748227.	excluded	Conference Abstract
809.	Nelson NK, Khaleel IA, Roy M, Govardhan HB, Jasti N, Suresh S, et al. Effect of yoga on chemo-radiotherapy induced diabetes and hypertension (CRID-H) among cervical cancer patients at a regional cancer institute in south India. Annals of Oncology. 2018;29:viii631. doi: 10.1093/annonc/mdy300.089. PubMed PMID: CN-01961209.	excluded	Conference Abstract
810.	Nilsson M, Frykman V. Abstracts of EuroHeartCare 2013. March 22-23, 2013. Glasgow, Scotland, United Kingdom. Eur J Cardiovasc Nurs. 2013;12 Suppl 1:S1-84. Epub 2013/03/27. doi: 10.1177/1474515113477019. PubMed PMID: 23503593.	excluded	Conference Abstract
811.	Nilsson M, Kalani M. Abstracts from the XII Meeting of the Swedish Heart Association, April 21-23 2010, Gothenburg, Sweden. Scand Cardiovasc J Suppl. 2010;58:3-48. Epub 2010/04/15. doi: 10.3109/14017431003771148. PubMed PMID: 20388001.	excluded	Conference Abstract
812.	Nishanth S, Madanmohan T, Das AK, Ramkumar T, Senthilkumar S. Effect of 12 week yoga therapy as a lifestyle intervention in patients of type 2 diabetes mellitus with distal symmetric polyneuropathy. Indian journal of physiology and pharmacology. 2011;55(5):64. PubMed PMID: CN-01034343.	excluded	Conference Abstract
813.	Oka T. Abstracts of the 74th Annual Meeting of the American Psychosomatic Society, March 9–12, 2015. Denver, Colorado, USA. Psychosomatic Medicine. 2016;78(3):A102. doi: 10.1097/psy.0000000000000343. PubMed PMID: CN-01154892.	excluded	Conference Abstract
814.	Omar WA, Sarma S, Howden E, Samels M, Everding B, Livingston S, et al. The effect of high intensity aerobic exercise training over two years on biologic aortic age. Circulation. 2016;134. PubMed PMID: CN-01429739.	excluded	Conference Abstract
815.	Orwelius L, Jaarsma T, Klompstra L, Thylen I, Stromberg A. Esicm Lives 2020. Intensive Care Med Exp. 2020;8(Suppl 2):73. Epub 2020/12/15. doi: 10.1186/s40635-020-00354-8. PubMed PMID: 33313986; PubMed Central PMCID: PMCPMC7733698.	excluded	Conference Abstract
816.	Pal S, Kala N, Sharma SK, Telles S, Balkrishna A. A pilot study to assess the effects of yoga bellows type breathing on attention. Indian journal of physiology and pharmacology. 2017;61(5):190. PubMed PMID: CN-01438741.	excluded	Conference Abstract
817.	Pandey A. P3806The cardiac hemodynamic effects of yoga and it's constituent parts as an adjunct to standard cardiac rehabilitation. European Heart Journal. 2018;39(suppl_1):808. doi: 10.1093/eurheartj/ehy563.P3806. PubMed PMID: CN-01935610.	excluded	Conference Abstract
818.	Pandey A. Elucidating the Hemodynamic Effects of Yoga Versus Its Constituent Parts: A 3 Month Comparative Study. Journal of the American College of Cardiology. 2018;71(11). doi: 10.1016/s0735-1097(18)32451-3. PubMed PMID: CN-01573719.	excluded	Conference Abstract
819.	Pandey A, Huq N. The hemodynamic effects of yoga: a prospective 3-month intervention study. Canadian journal of cardiology. 2017;33(10):S122. PubMed PMID: CN-01620762.	excluded	Conference Abstract
820.	Pandey A, Huq N. Acute and sub-acute hemodynamic effects of restorative yoga. Journal of the American College of Cardiology. 2017;69(11):1735. doi: 10.1016/S0735-1097(17)35124-0. PubMed PMID: CN-01399762.	excluded	Conference Abstract
821.	Pandey A, Huq N, Chapman M, Fongang A, Poirer P. The addition of yoga to aerobic exercise programs reduces global cardiovascular risk. European heart journal. 2019;40:245. doi: 10.1093/eurheartj/ehz747.0243. PubMed PMID: CN-02049160.	excluded	Conference Abstract
822.	Pandey AK. The impacts of restorative yoga and stretching on blood pressure and heart rate. Canadian journal of cardiology. 2016;32(10):S242‐S3. PubMed PMID: CN-01252527.	excluded	Conference Abstract
823.	Patil NJ, Venkatarathnamma PN, RamchandraRao S, editors. ‘Yoga for Lifestyle Diseases’: Conference held on 2nd International Day of Yoga-2016 at Kolar, India. Journal of Ayurveda and Integrative Medicine; 2016.	excluded	Conference Paper
824.	Patil SG. Effect of yoga program on cardiovascular function in elderly with stage-I hypertension. Circulation. 2016;133. PubMed PMID: CN-01142735.	excluded	Conference Abstract
825.	Polis RL, Gussman D, Kuo YH, editors. Yoga in pregnancy: An examination of maternal and fetal responses to 26 yoga postures. Obstetrics and Gynecology; 2015.	excluded	Conference Paper
826.	Prasad A. Yogic Exercise- Its Effect on Blood Pressure and Depression Score in Myocardial Infarction. Journal of Hypertension. 2023;41(Suppl 3):e300. doi: 10.1097/01.hjh.0000942128.62039.20. PubMed PMID: CN-02614027.	excluded	Conference Abstract
827.	Prasad A, Dwivedi S. Effect of yoga in post MI cases. Indian Heart Journal. 2018;70(Supplement 2):S107. doi: 10.1016/j.ihj.2018.10.323. PubMed PMID: CN-01669846.	excluded	Conference Abstract
828.	Prasad A, Dwivedi S, Sharma V. Effect of Yoga on Risk Factors in Post Myocardial Infarction Cases. Journal of Hypertension. 2023;41(Suppl 3):e142-e3. doi: 10.1097/01.hjh.0000940248.06478.e1. PubMed PMID: CN-02614044.	excluded	Conference Abstract
829.	Prasad A, Dwivedi S, Sharma V. Yoga as secondary prevention and cardiac rehabilitation in myocardial infarction. European Journal of Preventive Cardiology. 2023;30(Supplement_1):i201‐i2. doi: 10.1093/eurjpc/zwad125.151. PubMed PMID: CN-02575327.	excluded	Conference Abstract
830.	Prasad R, Koeike T, Matsuno F, editors. Changes in Auditory Threshold of Hearing after Bhramari Pranayama. Proceedings of the SICE Annual Conference; 2007.	excluded	Conference Paper
831.	Puksic S, Mitrovic J, Culo MI, Zivkovic M, Orehovec B, Bobek D, et al. 2019 ACR/ARP Annual Meeting Abstract Supplement. Arthritis Rheumatol. 2019;71 Suppl 10:1-5362. Epub 2019/10/30. doi: 10.1002/art.41108. PubMed PMID: 31661605.	excluded	Conference Abstract
832.	Puksic S, Mitrovic J, Culo MI, Zivkovic M, Orehovec B, Lucijanic M, et al. Thu0573 Yoga Leads to Sustained Improvement in Fatigue and Mood in Rheumatoid Arthritis: Preliminary Results of a Randomized Controlled Trial. Annals of the Rheumatic Diseases. 2020;79(SUPPL 1):528. doi: 10.1136/annrheumdis-2020-eular.1876. PubMed PMID: CN-02203546.	excluded	Conference Abstract
833.	Raj N, Chatterjee A, Saha M. Effect of yoga on diabetes mellitus : a therapeutic approach. Indian journal of physiology and pharmacology. 2011;55(5):63‐4. PubMed PMID: CN-01005628.	excluded	Conference Abstract
834.	Ramamoorthy S, Singh D, Kar S, editors. Yoga Recommendation System for the Mental Well-Being of Students using Machine Learning. 6th International Conference on Electronics, Communication and Aerospace Technology, ICECA 2022 - Proceedings; 2022.	excluded	Conference Paper
835.	Ramkumar T, Senthil Kumar S, Pravati P, Gopal Krushna P, Madanmohan T, Bobby Z, et al. Addition of yoga therapy to standard lifestyle modification improve cardiovascular autonomic function and metabolic derangement in prehypertensive subjects: a randomized controlled study. European journal of preventive cardiology. 2014;21(1):S111. doi: 10.1177/2047487314534582. PubMed PMID: CN-01037604.	excluded	Conference Abstract
836.	Reed P, Rayapuraju A, Joshi A, Orui H, Hariri S, Subramaniam B. ICIMH 2022 Abstracts. Global Advances in Health and Medicine. 2022;11:73. doi: 10.1177/2164957x221096590. PubMed PMID: CN-02415252.	excluded	Conference Paper
837.	Renjith V, Pai A, George A. Headache Pathophysiology - Imaging and Neurophysiology. Cephalalgia. 2017;37(1_suppl):25-51. Epub 2017/09/08. doi: 10.1177/0333102417719572. PubMed PMID: 28880584.	excluded	Conference Abstract
838.	Roseen E, Saper RB, Delitto A, Sherman HK, Gerlovin. Abstracts. Global Advances in Health and Medicine. 2018;7:144‐5. doi: 10.1177/2164956118773837. PubMed PMID: CN-01792690.	excluded	Conference Abstract
839.	Roy M, Govardhan HB, Nelson NK, Khaleel I, Sridhar P. To determine the feasibility and acceptability of a yoga intervention in cervical carcinoma patients undergoing chemoradiation. Annals of Oncology. 2017;28:x158. doi: 10.1093/annonc/mdx676.009. PubMed PMID: CN-01452593.	excluded	Conference Abstract
840.	Satpathy S, Kar A, Priyadarsini A. A study of effect of yoga on symptoms and drug use in patients with bronchial asthma. Indian journal of physiology and pharmacology. 2013;57(5):225. PubMed PMID: CN-01068137.	excluded	Conference Abstract
841.	Schneider RH, Walton KG, Salerno JW, Nidich SI, editors. Cardiovascular disease prevention and health promotion with the transcendental meditation program and Maharishi Consciousness-Based Health Care. Ethnicity and Disease; 2006.	excluded	Conference Paper
842.	Sen N, Tanwar S, Jain A. Better cardiovascular outcomes of combined specific indian yoga and aerobic exercise in obese coronary patients with type 2 diabetes. Journal of the American College of Cardiology. 2018;71(11). doi: 10.1016/S0735-1097(18)32656-1. PubMed PMID: CN-01573725.	excluded	Conference Abstract
843.	Sen N, Tanwar S, Kulshreshtra A. Better Reduction of Blood Pressure with Combined Integrated Indian Yoga And Chinese Aerobics Versus Indian Yoga or Chinese Aerobic Exercise Alone. Indian heart journal. 2023;75:S5‐S6. doi: 10.1016/j.ihj.2023.11.018. PubMed PMID: CN-02663309.	excluded	Conference Abstract
844.	Shankar R, editor First arogya in arunachal pradesh. Journal of Ayurveda and Integrative Medicine; 2011.	excluded	Conference Paper
845.	Sharma GS, Saini LK, Mohan L, Kulshreshtha P, Dhamija P, Rao R, et al. Yoga therapy versus cognitive behavioral therapy for chronic insomnia (CBT-I) – A randomized equivalence trial, an interim analysis. Sleep Medicine. 2024;115:196. doi: 10.1016/j.sleep.2023.11.550. PubMed PMID: CN-02666250.	excluded	Conference Abstract
846.	Sharma VK. Effect of fast and slow pranayama on cognitive functions and reaction time in young subjects. Indian journal of physiology and pharmacology. 2012;56(5):49‐50. PubMed PMID: CN-01087956.	excluded	Conference Abstract
847.	Shu Z, Chang K, Zhou Y, Peng C, Li X, Cai W, et al. 2021 Integrative Medicine & Health Symposium Abstracts. Global Advances in Health and Medicine. 2021;10:6‐7. doi: 10.1177/21649561211003689. PubMed PMID: CN-02298736.	excluded	Conference Abstract
848.	Sinam SI, Gangwar RS, Banavalikar B, Padmanabhan D, Gangwar V, Valappil SP, et al. 5967A randomized trial of yoga therapy for reflex syncope. European Heart Journal. 2019;40(Supplement_1):3649. doi: 10.1093/eurheartj/ehz746.0108. PubMed PMID: CN-02050378.	excluded	Conference Abstract
849.	Singh K, Ambalam C, Soni D, Kinra S, Dorairaj P, Singh K, et al. A16527 Health-Related Quality of Life and Blood Pressure at Discharge among Acute Myocardial Infarction Patients. Journal of Hypertension. 2018;36:e241. doi: 10.1097/01.hjh.0000548986.35352.1d. PubMed PMID: CN-01739967.	excluded	Conference Abstract
850.	Singh K, Chandrasekaran A, Soni D, Manchanda SC, Sarma PVR, Patil S, et al. PO162 Gender Difference In Revascularization Procedures Following Acute Myocardial Infarction: Results From the Yoga-Care Trial. Global Heart. 2018;13(4):417. doi: 10.1016/j.gheart.2018.09.145. PubMed PMID: CN-01670051.	excluded	Conference Abstract
851.	Singh S, Nagendra HR, Nagarathna R, Krishnamurthy TG, editors. Management of tension by yoga techniques. IEEE/Engineering in Medicine and Biology Society Annual Conference; 1988.	excluded	Conference Abstract
852.	Singh S, Yadav A, Singh KP, Pai P. Effect of yoga regimen on lung functions including diffusing capacity in coronary artery disease patients. Indian journal of physiology and pharmacology. 2012;56(5):116‐7. PubMed PMID: CN-01087950.	excluded	Conference Paper
853.	Smith EC, Paranjape S, Nelson K, Diedrich A, Birdee G, Gamboa A. 30th International Symposium on the Autonomic Nervous System. Clin Auton Res. 2019;29(5):479-546. Epub 2019/09/08. doi: 10.1007/s10286-019-00631-x. PubMed PMID: 31493115.	excluded	Conference Abstract
854.	Soni D, Ambalam C, Singh K, Dorairaj P, Vamadevan A, Singh K, et al. Cardiovascular risk factors in hypertensive vs non-hypertensive patients with acute myocardial infarction in india: findings from the Yoga-CaRe trial. Journal of hypertension. 2018;36:e230. PubMed PMID: CN-01755559.	excluded	Conference Abstract
855.	Soni D, Ambalam CM, Ajay VS, Singh K, Singh K, Praveen PA, et al. Cardiovascular risk factors among acute myocardial infarction patients with and without comorbid diabetes mellitus-findings from the yoga-care trial. Diabetes. 2018;67:A615‐A6. PubMed PMID: CN-01631248.	excluded	Conference Abstract
856.	Soni D, Chandrasekaran A, Singh K, Singh K, Mohan B, Negi PC, et al. PO137 Gender Differences In Physiological and Behavioral Risk Factors Among Patients With Acute Myocardial Infarction: Findings From the Yoga-Care Trial. Global Heart. 2018;13(4):412. doi: 10.1016/j.gheart.2018.09.129. PubMed PMID: CN-01670065.	excluded	Conference Abstract
857.	Soni D, Singh K, Ambalam C, Vamadevan A, Kinra S, Singh K, et al. Clinical profile of acute myocardial infarction patients with and without hypertension: results from the Yoga-CaRe trial. Journal of hypertension. 2018;36:e229‐e30. PubMed PMID: CN-01786880.	excluded	Conference Abstract
858.	Soni R, Singh S, Singh KP. Quality of life in asthma patients after yogic exercises : a scientific data report. Indian journal of physiology and pharmacology. 2011;55(5):76‐7. PubMed PMID: CN-00833790.	excluded	Conference Abstract
859.	Srivastava RD, Jain N, Singhal A, editors. Influence of alternate nostril breathing on cardiorespiratory and autonomic functions in healthy young adults. Indian Journal of Physiology and Pharmacology; 2005.	excluded	Conference Paper
860.	Stacey I, Hung J, Murray K, Seth R, Bond-Smith D, Katzenellenbogen J. Modelling rheumatic heart disease progression in australia using disease register data linked to administrative records. European Journal of Preventive Cardiology. 2021;28(Supplement_1):i34. doi: 10.1093/eurjpc/zwab061.109. PubMed PMID: CN-02372624.	excluded	Conference Abstract
861.	Suchitra SP, Nagendra HR. Effect of yoga on prakrti of the children-a randomized control study. Journal of alternative and complementary medicine (New York, NY). 2014;20(5):A147. doi: 10.1089/acm.2014.5393. PubMed PMID: CN-01063888.	excluded	Conference Abstract
862.	Tanu A, Devesh K, Arora ML. Pranayama has additive beneficial effect along with medication in bronchial asthma patients. Indian journal of physiology and pharmacology. 2011;55(5):77‐8. PubMed PMID: CN-00833789.	excluded	Conference Abstract
863.	Thanuja ES, Suganthi L, editors. Effect of integrated yoga on cardiovascular parameters during pregnancy. Proceedings of the 2017 International Conference on Intelligent Computing and Control Systems, ICICCS 2017; 2017.	excluded	Conference Paper
864.	Thirugnanam S. Effect of aerobic exercise and yogasana program on peripheral neuropathy patients with restless leg syndrome. Sleep Medicine. 2019;64:S382-S3. doi: 10.1016/j.sleep.2019.11.1066. PubMed PMID: CN-02136268.	excluded	Conference Abstract
865.	Tolahunase M, Bisht S, Sagar R, Yadav RK, Khan S, Dada R. Program Schedule from the 41(st) American Society of Andrology Annual Meeting, 1 - 5, April 2016, New Orleans, Louisiana. Andrology. 2016;4 Suppl 1:1-132. Epub 2016/04/26. doi: 10.1111/andr.12201. PubMed PMID: 27111817.	excluded	Conference Abstract
866.	Tomas CC, Oliveira E, Sousa D, Uba-Chupel M, Furtado G, Rocha C, et al. Proceedings of the 3rd IPLeiria's International Health Congress : Leiria, Portugal. 6-7 May 2016. BMC Health Serv Res. 2016;16 Suppl 3(Suppl 3):200. Epub 2016/07/15. doi: 10.1186/s12913-016-1423-5. PubMed PMID: 27409075; PubMed Central PMCID: PMCPMC4943498.	excluded	Conference Abstract
867.	Tyagi D, Kala N, Sharma SK, Telles S, Balkrishna A. A pilot study to assess the effects of bhramari pranayamaon attention. Indian journal of physiology and pharmacology. 2017;61(5):191. PubMed PMID: CN-01438738.	excluded	Conference Abstract
868.	Vagga A, Akarte NR. Abstracts of 45th National Conference of Association of Clinical Biochemists of India (ACBICON 2018). Indian Journal of Clinical Biochemistry. 2018;33(S1):1-113. doi: 10.1007/s12291-018-0795-1. PubMed PMID: CN-01790377.	excluded	Conference Abstract
869.	Vazquez M, Buraks O, Haack M, Mullington J, Yang H, Goldstein M. 0087 Feasibility of examining component-specific effects of yogic breathing on self-report sleep metrics: A three-arm pilot RCT. Sleep. 2022;45(Supplement_1):A39-A40. doi: 10.1093/sleep/zsac079.085. PubMed PMID: CN-02421413.	excluded	Conference Abstract
870.	Verma S, Sharma SK, Kala N, Telles S, Balkrishna A. A pilot study to assess the effects of bhastrika pranayama on heart rate variability. Indian journal of physiology and pharmacology. 2017;61(5):192. PubMed PMID: CN-01438734.	excluded	Conference Abstract
871.	Vogel JHK, Bolling SF, Costello RB, Guarneri EM, Krucoff MW, Longhurst JC, et al., editors. Integrating complementary medicine into cardiovascular medicine: A report of the american college of cardiology foundation task force on clinical expert consensus documents (Writing Committee to Develop an Expert Consensus Document on Complementary and Integrative Medicine). Journal of the American College…	excluded	Conference Paper
872.	Vyas A, Petushek E, Morin B, Durocher J. Effects of 8‐week active mindfulness and stress management on decentering and anxiety during the COVID‐19 pandemic. The FASEB Journal. 2021;35(S1). doi: 10.1096/fasebj.2021.35.S1.04209. PubMed PMID: CN-02397081.	excluded	Conference Abstract
873.	Wahlstrbm M, Rosenqvist M, Medin J, Karlsson MR. Mediyoga improves health related quality of life and blood pressure among patients with paroxysmal atrial fibrillation-the MYPAF study. Circulation. 2018;138. PubMed PMID: CN-01936149.	excluded	Conference Abstract
874.	Wolfgang WJ, Mayer-Berger J, Kettner C, Pieper C, Marr A, Braeutigam U, et al. Randomized controlled trial of long-term use of yoga and progressive relaxation in cardiovascular rehabilitation. European journal of cardiovascular prevention and rehabilitation. 2010;17:S58. PubMed PMID: CN-01783798.	excluded	Conference Abstract
875.	Sharma VK. Effect of fast and slow pranayama on cognitive functions and reaction time in young subjects. Indian journal of physiology and pharmacology. 2012;56(5):49‐50. PubMed PMID: CN-01087956.	excluded	Conference Abstract
876.	Jana A, Paul A, Sinhamahapatra P, Chatterjjee S, Kapas P. E-Posters. Indian Journal of Rheumatology. 2023;18(Suppl 2):S120-S275. doi: 10.4103/0973-3698.393683. PubMed PMID: CN-02663323.	excluded	Conference Abstract
877.	Aumiller J, editor International hypertension-guidelines: Only the evidence counts. MMW-Fortschritte der Medizin; 2015.	excluded	Conference Paper
878.	The 8th International Congress on Cardiovascular diseases, by the International College of Cardiology, Recife, Brazil, august 13-15, 2015. World Heart Journal. 2015;7(4):205-7.	excluded	Conference Abstract Collection
879.	Nct. The MATCH Study: mindfulness And Tai Chi for Cancer Health. https://clinicaltrialsgov/show/NCT02801123. 2016. PubMed PMID: CN-01559033.	excluded	Trial Registry	Publication Study Protocol: https://www.sciencedirect.com/science/article/abs/pii/S1551714417300150 https://doi.org/10.1016/j.cct.2017.05.015
880.	Ctri. Effect of yoga therapy on cardiac autonomic functions and oxidative stress in subjects at risk of high blood pressure. https://trialsearchwhoint/Trial2aspx?TrialID=CTRI/2012/09/003017. 2012. PubMed PMID: CN-01816673.	excluded	Trial Registry
881.	Ctri. Effect of Yoga-based Lifestyle Intervention on Metabolic Syndrome. https://trialsearchwhoint/Trial2aspx?TrialID=CTRI/2015/09/006151. 2015. PubMed PMID: CN-01799067.	excluded	Trial Registry	Related Publication: https://academic.oup.com/tbm/article-abstract/9/4/594/5055239?redirectedFrom=fulltext&login=false https://doi.org/10.1093/tbm/iby060
882.	Ctri. Effect of functional foods and lifestyle modifications on hypertensive women. https://trialsearchwhoint/Trial2aspx?TrialID=CTRI/2015/05/005815. 2015. PubMed PMID: CN-01845179.	excluded	Trial Registry
883.	Ctri. Effect of Sudarshan Kriya Yoga (SKY) on Alcohol dependent persons standard treatment and adjunct Sudarshan Kriya Yoga (SKY) Intervention. https://trialsearchwhoint/Trial2aspx?TrialID=CTRI/2016/07/007112. 2016. PubMed PMID: CN-01841369.	excluded	Trial Registry
884.	Ctri. Effect of yoga on glucose changes in diabetes patients. https://trialsearchwhoint/Trial2aspx?TrialID=CTRI/2017/11/010455. 2017. PubMed PMID: CN-01887884.	excluded	Trial Registry	Related Publication: https://academic.oup.com/tbm/article-abstract/9/4/594/5055239?redirectedFrom=fulltext&login=false https://doi.org/10.1093/tbm/iby060
885.	Ctri. EFFECT OF YOGA IN INDIAN PATIENTS WITH HEART DISEASE(CORONARY ARTERY DISEASE). https://trialsearchwhoint/Trial2aspx?TrialID=CTRI/2017/07/008951. 2017. PubMed PMID: CN-01887064.	excluded	Trial Registry
886.	Ctri. Effect of different modalities of lifestyle intervention (videos educating on lifestyle modification, yoga and standard care) on HbA1C in individuals with T2DM. https://trialsearchwhoint/Trial2aspx?TrialID=CTRI/2017/05/008564. 2017. PubMed PMID: CN-01884354.	excluded	Trial Registry	Related Publication: https://pmc.ncbi.nlm.nih.gov/articles/PMC7048880/ doi: 10.1007/s13300-020-00769-2
887.	Ctri. The role of Yogic breathing techniques in progression and recovery from COVID-19. https://trialsearchwhoint/Trial2aspx?TrialID=CTRI/2020/10/028195. 2020. PubMed PMID: CN-02186179.	excluded	Trial Registry	Related Publication: https://pmc.ncbi.nlm.nih.gov/articles/PMC9561424/ doi: 10.3389/fpubh.2022.945988
888.	Ctri. Yoga for hypertension in paramilitary personnel. https://trialsearchwhoint/Trial2aspx?TrialID=CTRI/2020/06/026172. 2020. PubMed PMID: CN-02168528.	excluded	Trial Registry	Related Publication: https://journals.lww.com/yomi/fulltext/2024/56010/effect_of_yoga_on_cognitive_function_of.7.aspx doi: 10.4103/ym.ym_80_23
889.	Ctri. A Research to assess the efficacy of Yoga Asanas for treatment of Hypertension. https://trialsearchwhoint/Trial2aspx?TrialID=CTRI/2021/08/035864. 2021. PubMed PMID: CN-02328634.	excluded	Trial Registry	Related Publication: https://rfppl.co.in/subscription/upload_pdf/109-119-1725014457.pdf DOI: https://dx.doi.org/10.21088/ijamy.0974.6986.16323.1
890.	Ctri. Yoga and naturopathy interventions for boosting mental health. https://trialsearchwhoint/Trial2aspx?TrialID=CTRI/2022/09/045178. 2022. PubMed PMID: CN-02473024.	excluded	Trial Registry	Related Publication: https://pmc.ncbi.nlm.nih.gov/articles/PMC10019202/ doi: 10.1097/MD.0000000000033260
891.	Ctri. Effect of Trimurti Dhyana(Meditation). https://trialsearchwhoint/Trial2aspx?TrialID=CTRI/2022/07/044301. 2022. PubMed PMID: CN-02452411.	excluded	Trial Registry
892.	Ctri. Follow up study of Coronary artery disorder patients. https://trialsearchwhoint/Trial2aspx?TrialID=CTRI/2022/04/042155. 2022. PubMed PMID: CN-02409709.	excluded	Trial Registry
893.	Ctri. Role of fasting in improving quality of life, vitamin D and B12 levels. https://trialsearchwhoint/Trial2aspx?TrialID=CTRI/2022/02/040446. 2022. PubMed PMID: CN-02408824.	excluded	Trial Registry
894.	Ctri. Effect of Pranayama and Trataka on eye pressure. https://trialsearchwhoint/Trial2aspx?TrialID=CTRI/2023/10/059218. 2023. PubMed PMID: CN-02625865.	excluded	Trial Registry
895.	Ctri. Effect of Yoga on Resting metabolic rate and muscle-fat ratio in healthy adults. https://trialsearchwhoint/Trial2aspx?TrialID=CTRI/2024/01/061004. 2024. PubMed PMID: CN-02655617.	excluded	Trial Registry
896.	Drks. Improving wellbeing and promoting healthy ageing among older adults: a randomized controlled trial comparing yoga and aerobic exercise. https://trialsearchwhoint/Trial2aspx?TrialID=DRKS00015093. 2018. PubMed PMID: CN-01907597.	excluded	Trial Registry	Related Publication: https://www.sciencedirect.com/science/article/pii/S0965229922000176?via%3Dihub https://doi.org/10.1016/j.ctim.2022.102815
897.	Irct201110052248N. The Effect of a prenatal yoga programme in the second and third trimester of pregnancy on the Anxiety and pregnancy outcomes at primiparouse women. https://trialsearchwhoint/Trial2aspx?TrialID=IRCT201110052248N7. 2013. PubMed PMID: CN-01852514.	excluded	Trial Registry
898.	Irct201206059944N. The effect of yoga on Quality of life of postmenopausal women. https://trialsearchwhoint/Trial2aspx?TrialID=IRCT201206059944N1. 2012. PubMed PMID: CN-01843594.	excluded	Trial Registry
899.	Irct201206099983N. The impact of Yoga on labor. https://trialsearchwhoint/Trial2aspx?TrialID=IRCT201206099983N1. 2012. PubMed PMID: CN-01857588.	excluded	Trial Registry
900.	Irct201409148505N. The effect of music on patient's anxiety in echocardiography. https://trialsearchwhoint/Trial2aspx?TrialID=IRCT201409148505N9. 2016. PubMed PMID: CN-01901708.	excluded	Trial Registry	Related Publication: https://jap.iums.ac.ir/browse.php?a_id=5332&sid=1&slc_lang=en http://jap.iums.ac.ir/article-1-5332-en.html
901.	Irct201703127391N. Telenursing And Pre-hypertension. https://trialsearchwhoint/Trial2aspx?TrialID=IRCT201703127391N5. 2017. PubMed PMID: CN-01859068.	excluded	Trial Registry	Related Publication: https://pmc.ncbi.nlm.nih.gov/articles/PMC8607889/#:~:text=Results%3A,10.02%2C%20p%20%3C%200.001)%5D. doi: 10.4103/ijnmr.IJNMR_113_19
902.	Irct2014021816625N. Effects of Green Tea on blood lipids. https://trialsearchwhoint/Trial2aspx?TrialID=IRCT2014021816625N1. 2014. PubMed PMID: CN-01818796.	excluded	Trial Registry	Related Publications: https://pmc.ncbi.nlm.nih.gov/articles/PMC6035493/ doi: 10.1016/j.jtcme.2017.07.005
903.	Irct2014063018285N. The Effect Of a Regular Hatha Yoga Training Course On the Cortisol Level Of Blood Serum in Employed Women. https://trialsearchwhoint/Trial2aspx?TrialID=IRCT2014063018285N1. 2014. PubMed PMID: CN-01856234.	excluded	Trial Registry
904.	Irct2015062420912N. Effects life style modification program on Knowledge, attitude, practice. https://trialsearchwhoint/Trial2aspx?TrialID=IRCT2015062420912N3. 2015. PubMed PMID: CN-01808259.	excluded	Trial Registry	Related Publication: https://pmc.ncbi.nlm.nih.gov/articles/PMC5045973/#:~:text=Conclusion%3A,provision%20programs%20for%20these%20patients.
905.	Irct2016121331387N. The training effect of coping strategies and relaxation on stress treatment. https://trialsearchwhoint/Trial2aspx?TrialID=IRCT2016121331387N1. 2017. PubMed PMID: CN-01815591.	excluded	Trial Registry
906.	Irct2017082935980N. the effect of Emotion-Focused Therapy on premenstrual syndrome. https://trialsearchwhoint/Trial2aspx?TrialID=IRCT2017082935980N1. 2017. PubMed PMID: CN-01884890.	excluded	Trial Registry
907.	Irct20110527006611N. The Effect of Yoga Exercise on Type 2 Diabetic Women. https://trialsearchwhoint/Trial2aspx?TrialID=IRCT20110527006611N5. 2023. PubMed PMID: CN-02626165.	excluded	Trial Registry
908.	Irct20110527006611N. The Effectiveness of Two Months of Cyclic Yoga Exercise on Type 2 Diabetes Patients with Non-alcoholic fatty liver disease. https://trialsearchwhoint/Trial2aspx?TrialID=IRCT20110527006611N4. 2023. PubMed PMID: CN-02566260.	excluded	Trial Registry	Related Publication: https://14thcong.ssrc.ac.ir/article_4207.html (Poster Presentation) DOI: 10.22089/ssrc.2024.4207
909.	Irct20140107016123N. Comparison of Diet with Yoga accompanying Diet on body Metabolism in Obese people. https://trialsearchwhoint/Trial2aspx?TrialID=IRCT20140107016123N12. 2018. PubMed PMID: CN-01900598.	excluded	Trial Registry	Related Pulication: https://pmc.ncbi.nlm.nih.gov/articles/PMC7306236/ doi: 10.4103/jrms.JRMS_787_19
910.	Irct20150106020581N. Compare the effectiveness of virtual reality and rhythmic breathing on anxiety and physiologic indices of patients candidate for coronary angiography. https://trialsearchwhoint/Trial2aspx?TrialID=IRCT20150106020581N3. 2019. PubMed PMID: CN-01970715.	excluded	Trial Registry	Related Publication: https://ijnr.ir/article-1-2499-fa.pdf https://doi.org/10.32598/hms.27.1. 3325.1
911.	Irct20150519022320N. The Effects of selected Hatha Yoga Exercises (Asana and Pranayama) in older women's Sleep Quality and Body Mass Index. https://trialsearchwhoint/Trial2aspx?TrialID=IRCT20150519022320N9. 2018. PubMed PMID: CN-01900961.	excluded	Trial Registry
912.	Irct20150620022821N. Antidiabetic effects of Eryngium Billardieri hydrosol in the treatment of type 2 diabetic patients. https://trialsearchwhoint/Trial2aspx?TrialID=IRCT20150620022821N2. 2022. PubMed PMID: CN-02455553.	excluded	Trial Registry	Related Publication: https://pmc.ncbi.nlm.nih.gov/articles/PMC9840773/ doi: 10.22038/AJP.2022.21175
913.	Irct20150713023190N. The effect of breathing yoga “Bhramary Pranayama” on fatigue and depression in patients with multiple sclerosis. https://trialsearchwhoint/Trial2aspx?TrialID=IRCT20150713023190N14. 2023. PubMed PMID: CN-02586252.	excluded	Trial Registry
914.	Irct20170501033743N. Effect of physical activity on postpartum health. https://trialsearchwhoint/Trial2aspx?TrialID=IRCT20170501033743N3. 2021. PubMed PMID: CN-02351008.	excluded	Trial Registry	Related Publication: https://www.researchgate.net/publication/343263071_Effects_of_High_Intensity_Interval_Training_and_Yoga_on_serum_estradiol_levels_and_Sexual_function_in_postpartum_women
915.	Irct20210222050460N. The effect of yoga on aggression and anxiety in girls with educable mental retardation. https://trialsearchwhoint/Trial2aspx?TrialID=IRCT20210222050460N1. 2021. PubMed PMID: CN-02329644.	excluded	Trial Registry	Related Publication: https://fnm.tums.ac.ir/uploads/315/2023/Nov/22/Nazarinejad_Pegah.pdf
916.	Isrctn. Preventing overweight and obesity in women through mindful eating, dance and yoga exercises. https://trialsearchwhoint/Trial2aspx?TrialID=ISRCTN87234794. 2023. PubMed PMID: CN-02529675.	excluded	Trial Registry	Related Publication: link.gale.com/apps/doc/A746672781/AONE?u=anon~c97c4b6c&sid=sitemap&xid=175ad3ac. Accessed 8 Jan. 2025.
917.	Umin. Reduction of stress and prevention of metabolic syndrome through music and laugh: randomized-controlled trial. https://trialsearchwhoint/Trial2aspx?TrialID=JPRN-UMIN000005364. 2011. PubMed PMID: CN-01843720.	excluded	Trial Registry
918.	Umin. Effect of yoga on the autonomic nervous system in a healthy person. https://trialsearchwhoint/Trial2aspx?TrialID=JPRN-UMIN000036071. 2019. PubMed PMID: CN-01969440.	excluded	Trial Registry
919.	Umin. Usefulness of yoga as cardiac rehabilitation in patients with heart failure. https://trialsearchwhoint/Trial2aspx?TrialID=JPRN-UMIN000039164. 2020. PubMed PMID: CN-02172654.	excluded	Trial Registry
920.	Umin. Effect on the comprehensive Art of Living yogic breathing programme on brain function in correlation with physiological and psychological well-being. https://trialsearchwhoint/Trial2aspx?TrialID=JPRN-UMIN000011299. 2013. PubMed PMID: CN-01886613.	excluded	Trial Registry	Related Publication: https://www.bialfoundation.com/media/3401/50_effect-of-the-comprehensive-art_bolsa19606_29102013.pdf
921.	Umin. Effects of laughter therapy on prevention of life-style diseases incident and its complication: a randomized intervention study. https://trialsearchwhoint/Trial2aspx?TrialID=JPRN-UMIN000027145. 2017. PubMed PMID: CN-01888220.	excluded	Trial Registry
922.	Umin. The effects of laughter and other positive psychological interventions on the prevention of the onset and severity of lifestyle-related diseases. https://trialsearchwhoint/Trial2aspx?TrialID=JPRN-UMIN000047164. 2022. PubMed PMID: CN-02412459.	excluded	Trial Registry	Related Publication: https://pmc.ncbi.nlm.nih.gov/articles/PMC10102335/ DOI: 10.3389/fendo.2023.1148468
923.	Actrn. Yoga and exercise for stroke. http://wwwwhoint/trialsearch/Trial2aspx?TrialID=ACTRN12609000519257. 2009. PubMed PMID: CN-02443288.	excluded	Trial Registry
924.	Actrn. Effects of yoga on depressive symptoms and cardiac autonomic control in women. http://wwwwhoint/trialsearch/Trial2aspx?TrialID=ACTRN12614000733673. 2014. PubMed PMID: CN-02440504.	excluded	Trial Registry	Related Publication: https://www.liebertpub.com/doi/10.1089/acm.2016.0135 DOI: 10.1089/acm.2016.0135
925.	Actrn. Can relaxation reduce unhealthy eating in response to stress? http://wwwwhoint/trialsearch/Trial2aspx?TrialID=ACTRN12616001337460. 2016. PubMed PMID: CN-02441461.	excluded	Trial Registry	Related Publication: https://api.research-repository.uwa.edu.au/ws/portalfiles/portal/34860395/THESIS_DOCTOR_OF_PHILOSOPHY_MASIH_Tasmiah_2018.pdf
926.	Actrn. Effects of 12-week dairy-derived nutritional supplementation combined with physical activity on health and physical function in healthy middle aged women after a 2-week period of reduced activity. http://wwwwhoint/trialsearch/Trial2aspx?TrialID=ACTRN12616001714471. 2016. PubMed PMID: CN-02440064.	excluded	Trial Registry
927.	Actrn. The Yoga for Stress Study. http://wwwwhoint/trialsearch/Trial2aspx?TrialID=ACTRN12616000612415. 2016. PubMed PMID: CN-02442834.	excluded	Trial Registry	Related Publication: https://www.tandfonline.com/doi/full/10.1080/23311908.2016.1256037 https://doi.org/10.1080/23311908.2016.1256037
928.	Actrn. #MindinBody: impacts of two types of exercise (Bikram yoga versus Adrenaline HIT) on persistent pain in women with a history of trauma. http://wwwwhoint/trialsearch/Trial2aspx?TrialID=ACTRN12617001507370. 2017. PubMed PMID: CN-02433019.	excluded	Trial Registry	Related Publication: https://bmccomplementmedtherapies.biomedcentral.com/articles/10.1186/s12906-019-2642-1 https://doi.org/10.1186/s12906-019-2642-1
929.	Actrn. Evaluating the effectiveness of practicing yoga during haemodialysis for fatigue in patients with end stage kidney disease. http://wwwwhoint/trialsearch/Trial2aspx?TrialID=ACTRN12617000420347. 2017. PubMed PMID: CN-02433522.	excluded	Trial Registry
930.	Actrn. Effect of involving a physical health nurse in the care of young people with a first episode of psychosis on the prevention of weight gain. https://trialsearchwhoint/Trial2aspx?TrialID=ACTRN12618001222235. 2018. PubMed PMID: CN-01907051.	excluded	Trial Registry	Related Publication: https://www.cambridge.org/core/journals/bjpsych-open/article/singleblind-randomised-controlled-trial-of-a-physical-health-nurse-intervention-to-prevent-weight-gain-and-metabolic-complications-in-firstepisode-psychosis-the-physical-health-assistance-in-early-psychosis-phaster-study/9E0F48B10B1A207C9678FD44E3E53818 doi: 10.1192/bjo.2022.590
931.	Chi CT. Effects of regular yoga practice. https://trialsearchwhoint/Trial2aspx?TrialID=ChiCTR-TNRC-13003937. 2013. PubMed PMID: CN-01859263.	excluded	Trial Registry
932.	Ctri. EFFECT OF YOGA ON HEALTH MEASURES IN OBESE PERSONS. http://wwwwhoint/trialsearch/Trial2aspx?TrialID=CTRI/2012/12/003210. 2012. PubMed PMID: CN-02433012.	excluded	Trial Registry	Related Publication. https://pmc.ncbi.nlm.nih.gov/articles/PMC4051462/ doi: 10.12659/MSM.889805
933.	Ctri. A STUDY TO EVALUATED THE EFFECT YOGA AND PHYSICAL EXERCISE ON PHYSICAL, COGNITIVE AND EMOTIONAL DEVELOPMENT IN CHILDREN. http://wwwwhoint/trialsearch/Trial2aspx?TrialID=CTRI/2012/11/003112. 2012. PubMed PMID: CN-02440975.	excluded	Trial Registry	Related Publication: https://pmc.ncbi.nlm.nih.gov/articles/PMC3826528/ DOI: 10.1186/1753-2000-7-37
934.	Ctri. Benefits of yoga therapy for heart problem patients. https://trialsearchwhoint/Trial2aspx?TrialID=CTRI/2012/06/002734. 2012. PubMed PMID: CN-01848838.	excluded	Trial Registry	Related Publication: https://pmc.ncbi.nlm.nih.gov/articles/PMC3981569/ doi: 10.4137/IMI.S13939
935.	Ctri. Effect of slow breathing type of Pranayama on Autonomic Nervous System. https://trialsearchwhoint/Trial2aspx?TrialID=CTRI/2012/05/002652. 2012. PubMed PMID: CN-01813602.	excluded	Trial Registry
936.	Ctri. BENEFITS OF YOGA IN THE FORM OF PRANAYAMA BREATHING ON HEART FUNCTIONS. https://trialsearchwhoint/Trial2aspx?TrialID=CTRI/2012/03/002512. 2012. PubMed PMID: CN-01860386.	excluded	Trial Registry	Related Publication: https://statperson.com/uploads/2_4_9.pdf
937.	Ctri. Hypertension (high blood pressure) and its managament by Raktadushtihar Yoga. https://trialsearchwhoint/Trial2aspx?TrialID=CTRI/2013/12/004224. 2013. PubMed PMID: CN-01814036.	excluded	Trial Registry	Related Publication: https://www.researchgate.net/publication/330535299_Management_of_Essential_Hypertension_with_Raktadushtihar_Yoga
938.	Ctri. Effect of Yoga on Hypertension. https://trialsearchwhoint/Trial2aspx?TrialID=CTRI/2013/05/003690. 2013. PubMed PMID: CN-01881965.	excluded	Trial Registry
939.	Ctri. A clinical trial to study the effect of yoga therapy in pre menopausal women with breast pain. https://trialsearchwhoint/Trial2aspx?TrialID=CTRI/2014/08/004911. 2014. PubMed PMID: CN-01859907.	excluded	Trial Registry
940.	Ctri. comparative study between effect of relaxation techniques and an ayurvedic medicine in generalized anxiety disorder. https://trialsearchwhoint/Trial2aspx?TrialID=CTRI/2014/06/004693. 2014. PubMed PMID: CN-01807238.	excluded	Trial Registry
941.	Ctri. A randomized control trial to find out the effect of Integrated Approach of Yoga Therapy on Overweight and Obesity for Males. https://trialsearchwhoint/Trial2aspx?TrialID=CTRI/2015/01/005433. 2015. PubMed PMID: CN-01853519.	excluded	Trial Registry
942.	Ctri. Benefits of Yoga Program in the Management of Diabetes. https://trialsearchwhoint/Trial2aspx?TrialID=CTRI/2016/08/007172. 2016. PubMed PMID: CN-01798477.	excluded	Trial Registry
943.	Ctri. Effect of yoga therapy on lung function and quality of life in patients with COPD. https://trialsearchwhoint/Trial2aspx?TrialID=CTRI/2017/11/010597. 2017. PubMed PMID: CN-01887787.	excluded	Trial Registry
944.	Ctri. EFFECT OF YOGA BASED INTERVENTIONS ON CLINICAL PARAMETERS OF GLAUCOMA PATIENTS. https://trialsearchwhoint/Trial2aspx?TrialID=CTRI/2017/11/010534. 2017. PubMed PMID: CN-01887846.	excluded	Trial Registry
945.	Ctri. A study to know benefits of yoga on nursing students. https://trialsearchwhoint/Trial2aspx?TrialID=CTRI/2017/01/007707. 2017. PubMed PMID: CN-01814850.	excluded	Trial Registry	Related Publication: https://pmc.ncbi.nlm.nih.gov/articles/PMC5483709/ doi: 10.7860/JCDR/2017/26517.9833
946.	Ctri. Effect of meditation in anidra. https://trialsearchwhoint/Trial2aspx?TrialID=CTRI/2017/01/007742. 2017. PubMed PMID: CN-01814944.	excluded	Trial Registry	Related Publication: https://pmc.ncbi.nlm.nih.gov/articles/PMC7210826/ doi: 10.4103/ayu.AYU_91_17
947.	Ctri. Yoga and Osteoarthritis. https://trialsearchwhoint/Trial2aspx?TrialID=CTRI/2017/10/010141. 2017. PubMed PMID: CN-01885375.	excluded	Trial Registry	Related Publication: https://pmc.ncbi.nlm.nih.gov/articles/PMC5952125/ doi: 10.3389/fpsyt.2018.00180
948.	Ctri. Effect Of Mantra In The Management Of Anidra. https://trialsearchwhoint/Trial2aspx?TrialID=CTRI/2017/12/010867. 2017. PubMed PMID: CN-01897259.	excluded	Trial Registry
949.	Ctri. An experiment involving people with Rheumatoid arthritis (joint pain illness) to see the changes of illness level, involuntary action of heart and blood test to measure immune (protective) response by giving yoga. https://trialsearchwhoint/Trial2aspx?TrialID=CTRI/2017/07/009132. 2017. PubMed PMID: CN-01888869.	excluded	Trial Registry	Related Publication: https://www.liebertpub.com/doi/10.1089/acm.2019.0228 https://doi.org/10.1089/acm.2019.0228
950.	Ctri. Effect of some indigenous drugs on essential hypertension. https://trialsearchwhoint/Trial2aspx?TrialID=CTRI/2017/09/009871. 2017. PubMed PMID: CN-01892790.	excluded	Trial Registry	Related Publication: http://ijapc.com/upload/MNAPC-V-11-I2-(v11-i1-82)-p-51-60.pdf
951.	Ctri. Exercise & Yoga as an intervention for enhancing subjective wellbeing in HIV-positive individuals. https://trialsearchwhoint/Trial2aspx?TrialID=CTRI/2017/11/010708. 2017. PubMed PMID: CN-01888021.	excluded	Trial Registry
952.	Ctri. A clinical trial to study effect Of Yoga As Add On Therapy In Migraine patients. https://trialsearchwhoint/Trial2aspx?TrialID=CTRI/2017/03/008041. 2017. PubMed PMID: CN-01879658.	excluded	Trial Registry	Related Publication: https://papers.ssrn.com/sol3/papers.cfm?abstract_id=3341485
953.	Ctri. A clinical trial to study the effects of slow pranayama in pregnant women with high blood pressure. https://trialsearchwhoint/Trial2aspx?TrialID=CTRI/2018/01/011205. 2018. PubMed PMID: CN-01897577.	excluded	Trial Registry
954.	Ctri. Yoga and Pregnancy. https://trialsearchwhoint/Trial2aspx?TrialID=CTRI/2018/01/011313. 2018. PubMed PMID: CN-01897655.	excluded	Trial Registry
955.	Ctri. A study to know the effect of yoga on HIV positive individuals. https://trialsearchwhoint/Trial2aspx?TrialID=CTRI/2018/05/014030. 2018. PubMed PMID: CN-01905232.	excluded	Trial Registry	Related Pulication: https://pmc.ncbi.nlm.nih.gov/articles/PMC6521755/ doi: 10.4103/ijoy.IJOY_51_18
956.	Ctri. Type 2 Diabetes and yoga intervention. https://trialsearchwhoint/Trial2aspx?TrialID=CTRI/2018/04/013169. 2018. PubMed PMID: CN-01903221.	excluded	Trial Registry	Related Publication: https://www.researchgate.net/publication/357769897_Impact_of_Yoga_Intervention_on_Physical_and_Mental_Health_of_Adults_with_Type_2_Diabetes_Study_Design_and_Methodology
957.	Ctri. Painless Tooth Extraction Jalandhar Bandha : a clinical study. https://trialsearchwhoint/Trial2aspx?TrialID=CTRI/2018/04/013494. 2018. PubMed PMID: CN-01903265.	excluded	Trial Registry
958.	Ctri. Effect of Lifestyle Modifications Pathya Ahara and selected Yogic Practices in obese person with other metabolic imbalance. https://trialsearchwhoint/Trial2aspx?TrialID=CTRI/2018/05/013777. 2018. PubMed PMID: CN-01895804.	excluded	Trial Registry
959.	Ctri. Efficacy of yoga based life style intervention on acute phase insulin release in pre-diabetics. https://trialsearchwhoint/Trial2aspx?TrialID=CTRI/2018/09/015753. 2018. PubMed PMID: CN-01909559.	excluded	Trial Registry	Related Publication: https://shodhganga.inflibnet.ac.in/handle/10603/453595
960.	Ctri. Yoga and Type 2 Diabetes Mellitus - a molecular perspective. https://trialsearchwhoint/Trial2aspx?TrialID=CTRI/2018/07/014825. 2018. PubMed PMID: CN-01906614.	excluded	Trial Registry	Related Publication: https://academic.oup.com/abm/article-abstract/56/3/235/6310471?redirectedFrom=fulltext&login=false DOI: 10.1093/abm/kaab043
961.	Ctri. Application of Yoga technique Pranayama in reducing anxiety during dental extraction. https://trialsearchwhoint/Trial2aspx?TrialID=CTRI/2019/10/021581. 2019. PubMed PMID: CN-02066659.	excluded	Trial Registry
962.	Ctri. Effect of yoga on farmers. https://trialsearchwhoint/Trial2aspx?TrialID=CTRI/2019/11/021989. 2019. PubMed PMID: CN-02066872.	excluded	Trial Registry	Related Publication: https://pmc.ncbi.nlm.nih.gov/articles/PMC8965718/ doi: 10.3389/fmed.2022.807612
963.	Ctri. ice massage and pranayama on high blood pressure. https://trialsearchwhoint/Trial2aspx?TrialID=CTRI/2019/12/022378. 2019. PubMed PMID: CN-02067098.	excluded	Trial Registry
964.	Ctri. Added effect of pranayama & respiratory muscle training on patients undergoing coronary artery bypass surgery-A randomized control trial. https://trialsearchwhoint/Trial2aspx?TrialID=CTRI/2019/09/021281. 2019. PubMed PMID: CN-02066492.	excluded	Trial Registry	Related Publication: https://www.omicsonline.org/open-access/added-effect-of-pranayama-and-respiratory-muscle-training-for-pain-anxiety-and-strength-in-patients-undergoing-coronary-artery-byp-116546.html DOI: 10.4172/jcpr.1000141
965.	Ctri. YOGA AND PHYSIOTHERAPY ON vertigo. https://trialsearchwhoint/Trial2aspx?TrialID=CTRI/2019/03/017995. 2019. PubMed PMID: CN-01973772.	excluded	Trial Registry
966.	Ctri. A study to understand the effect of Integrated Amrita Meditation (IAM) in people with Diabetes. https://trialsearchwhoint/Trial2aspx?TrialID=CTRI/2019/04/018606. 2019. PubMed PMID: CN-01974581.	excluded	Trial Registry	Related Publication: https://pmc.ncbi.nlm.nih.gov/articles/PMC8157888/ doi: 10.4103/ijmr.IJMR_2109_18
967.	Ctri. Management of Type 2 Diabetes through Yoga and Ayurveda. https://trialsearchwhoint/Trial2aspx?TrialID=CTRI/2019/02/017500. 2019. PubMed PMID: CN-01972065.	excluded	Trial Registry
968.	Ctri. Yoga for visceral fat reduction in centrally obese. https://trialsearchwhoint/Trial2aspx?TrialID=CTRI/2019/05/019390. 2019. PubMed PMID: CN-01970004.	excluded	Trial Registry
969.	Ctri. COMBINED EFFECT OF SPINAL MANIPULATION AND PRANAYAMA ON INDIVIDUALS WITH HIGH BLOOD PRESSURE. https://trialsearchwhoint/Trial2aspx?TrialID=CTRI/2020/11/028901. 2020. PubMed PMID: CN-02241098.	excluded	Trial Registry
970.	Ctri. Yoga for Police personnel. https://trialsearchwhoint/Trial2aspx?TrialID=CTRI/2020/08/027048. 2020. PubMed PMID: CN-02185571.	excluded	Trial Registry
971.	Ctri. Yoga for Nurses (COVID-19). https://trialsearchwhoint/Trial2aspx?TrialID=CTRI/2020/07/026799. 2020. PubMed PMID: CN-02185441.	excluded	Trial Registry
972.	Ctri. Effect of Yoga for COVID-19 patients in addition to regular treatment. https://trialsearchwhoint/Trial2aspx?TrialID=CTRI/2020/08/027037. 2020. PubMed PMID: CN-02185565.	excluded	Trial Registry
973.	Ctri. The effect of meditation on well-being of SARS-Cov-2 infected patients. https://trialsearchwhoint/Trial2aspx?TrialID=CTRI/2020/06/025523. 2020. PubMed PMID: CN-02168177.	excluded	Trial Registry	Related Publication: https://pmc.ncbi.nlm.nih.gov/articles/PMC8655642/ DOI: 10.25259/IJPC_40_21
974.	Ctri. Evaluating the effect of Yoga in Management of Asthma. https://trialsearchwhoint/Trial2aspx?TrialID=CTRI/2020/02/023534. 2020. PubMed PMID: CN-02167118.	excluded	Trial Registry	Related Publication: https://pmc.ncbi.nlm.nih.gov/articles/PMC10828812/ DOI: 10.1016/j.jaim.2023.100847
975.	Ctri. breathing exercises (pranayama) in premenstrual syndrome. https://trialsearchwhoint/Trial2aspx?TrialID=CTRI/2020/03/024337. 2020. PubMed PMID: CN-02167557.	excluded	Trial Registry	Related Publication: https://pmc.ncbi.nlm.nih.gov/articles/PMC10931898/ doi: 10.4103/jfmpc.jfmpc_1104_23
976.	Ctri. A study to find the effect of yoga therapy versus exercises in young adults with muscle strength imbalance in the lower back. https://trialsearchwhoint/Trial2aspx?TrialID=CTRI/2021/09/036207. 2021. PubMed PMID: CN-02439074.	excluded	Trial Registry
977.	Ctri. Effect of yoga breathing techniques on brain activity. https://trialsearchwhoint/Trial2aspx?TrialID=CTRI/2021/11/037922. 2021. PubMed PMID: CN-02376846.	excluded	Trial Registry	Related Publication: https://pmc.ncbi.nlm.nih.gov/articles/PMC11495306/ doi: 10.4103/ijoy.ijoy_225_23
978.	Ctri. Yoga Therapy for Children with Autism Spectrum Disorder. https://trialsearchwhoint/Trial2aspx?TrialID=CTRI/2021/12/038561. 2021. PubMed PMID: CN-02377069.	excluded	Trial Registry	Related Publication: https://journals.lww.com/yomi/fulltext/2023/55020/quantification_of_therapeutic_effect_of_yoga_in.4.aspx DOI: 10.4103/ym.ym_54_23
979.	Ctri. IMMEDIATE EFFECT OF CEPHALIC COMPRESS IN HYPERTENSIVE INDIVIDUALS ON HEART RATE VARIABILITY - A RANDOMIZED CONTROLLED TRIAL. https://trialsearchwhoint/Trial2aspx?TrialID=CTRI/2021/12/038539. 2021. PubMed PMID: CN-02377061.	excluded	Trial Registry	Related Publication: https://mansapublishers.com/index.php/ijim/article/view/4578
980.	Ctri. IMPACT OF YOGA THERAPY ON GLYCEMIC CONTROL AND HEART RATE VARIABILITY AMONG TYPE 2 DIABETES MELLITUS PATIENTS. https://trialsearchwhoint/Trial2aspx?TrialID=CTRI/2021/12/038568. 2021. PubMed PMID: CN-02377071.	excluded	Trial Registry	Related Publication: https://journals.lww.com/yomi/fulltext/2024/56010/impact_of_yoga_therapy_on_glycemic_control_and.3.aspx DOI: 10.4103/ym.ym_82_23
981.	Ctri. Effect of yoga breathing on autonomic and respiratory variables. https://trialsearchwhoint/Trial2aspx?TrialID=CTRI/2021/11/037730. 2021. PubMed PMID: CN-02376752.	excluded	Trial Registry
982.	Ctri. Study of effect of Pranayama on Autonomic function in Bipolar 1 disorder patients. https://trialsearchwhoint/Trial2aspx?TrialID=CTRI/2021/11/037747. 2021. PubMed PMID: CN-02376764.	excluded	Trial Registry
983.	Ctri. Pranayama and yoga for well-being of healthcare workers. https://trialsearchwhoint/Trial2aspx?TrialID=CTRI/2021/09/036594. 2021. PubMed PMID: CN-02349751.	excluded	Trial Registry
984.	Ctri. Effect of breathing exercises on mental tiredness after long term use of electronic gadgets. https://trialsearchwhoint/Trial2aspx?TrialID=CTRI/2021/08/035922. 2021. PubMed PMID: CN-02328666.	excluded	Trial Registry
985.	Ctri. Effect of Yoga on cardiovascular risk in Anxiety Disorder Patients. https://trialsearchwhoint/Trial2aspx?TrialID=CTRI/2021/04/033247. 2021. PubMed PMID: CN-02280066.	excluded	Trial Registry	Related Publication: https://pmc.ncbi.nlm.nih.gov/articles/PMC11559497/ doi: 10.1177/09727531241266094
986.	Ctri. Exploring the experiences related to cancer related fatigue and Management of Cancer related fatigue in patients undergoing chemotherapy. https://trialsearchwhoint/Trial2aspx?TrialID=CTRI/2021/03/031794. 2021. PubMed PMID: CN-02256273.	excluded	Trial Registry	Related Publication (Conference Abstract) https://journals.lww.com/indianjcancer/fulltext/2021/58003/abstracts.3.aspx
987.	Ctri. BRISK WALK AND DASH DIET VERSUS PRANAYAMA AND YOGA NIDRA MEDITATION IN HYPERRTENSION. https://trialsearchwhoint/Trial2aspx?TrialID=CTRI/2021/03/031631. 2021. PubMed PMID: CN-02256398.	excluded	Trial Registry
988.	Ctri. Comparison between the effects of Yoga and exercise on individuals with Ankylosing Spondylitis. https://trialsearchwhoint/Trial2aspx?TrialID=CTRI/2021/03/032062. 2021. PubMed PMID: CN-02256035.	excluded	Trial Registry	Related Publication: https://onlinelibrary.wiley.com/doi/10.1111/1756-185X.15223 https://doi.org/10.1111/1756-185X.15223
989.	Ctri. A comparative clinical study of dantyadi gutika along with yoga intervention in the management of scanty and delayed menses. https://trialsearchwhoint/Trial2aspx?TrialID=CTRI/2021/03/031891. 2021. PubMed PMID: CN-02256820.	excluded	Trial Registry	Related Publication: https://www.wisdomlib.org/uploads/journals/wjpr/volume-11,-october-issue-13_20543.pdf DOI: 10.20959/wjpr202213-25752
990.	Ctri. Exploratory randomized clnical trial on Yoga for healthy aging with multiple outcomes. https://trialsearchwhoint/Trial2aspx?TrialID=CTRI/2021/02/031373. 2021. PubMed PMID: CN-02238804.	excluded	Trial Registry	Related Publication: https://pmc.ncbi.nlm.nih.gov/articles/PMC11493921/ DOI: 10.1007/s11357-024-01149-5
991.	Ctri. Compare effectiveness of aerobic exercise training, isometric handgrip exercise and yoga therapy to manage primary hypertension: a randomized controlled trial. https://trialsearchwhoint/Trial2aspx?TrialID=CTRI/2022/11/047530. 2022. PubMed PMID: CN-02512271.	excluded	Trial Registry
992.	Ctri. Use of yoga on Academic stress , Chemical and Physical Changes in body among Adolescents. https://trialsearchwhoint/Trial2aspx?TrialID=CTRI/2022/12/047936. 2022. PubMed PMID: CN-02512491.	excluded	Trial Registry
993.	Ctri. Effect of Health education and Exercise on Emotional-behavioral problems and Physical functions of adolescents. https://trialsearchwhoint/Trial2aspx?TrialID=CTRI/2022/11/047016. 2022. PubMed PMID: CN-02506074.	excluded	Trial Registry
994.	Ctri. Benefits of pranayama on concentration among youths. https://trialsearchwhoint/Trial2aspx?TrialID=CTRI/2022/11/047099. 2022. PubMed PMID: CN-02498459.	excluded	Trial Registry
995.	Ctri. YOGA to slow or minimize old age symptoms and disorders after facing COVID-19 pandemic. https://trialsearchwhoint/Trial2aspx?TrialID=CTRI/2022/05/042896. 2022. PubMed PMID: CN-02475484.	excluded	Trial Registry	Related Publication: https://pmc.ncbi.nlm.nih.gov/articles/PMC11573461/ doi: 10.7759/cureus.71884
996.	Ctri. Effect of yoga on obesity. https://trialsearchwhoint/Trial2aspx?TrialID=CTRI/2022/09/045677. 2022. PubMed PMID: CN-02473295.	excluded	Trial Registry	Related Publication: https://jaims.in/jaims/article/view/2813 https://doi.org/10.21760/jaims.9.1.3
997.	Ctri. Bhastrika Pranayama On Healthy Individuals. https://trialsearchwhoint/Trial2aspx?TrialID=CTRI/2022/09/045627. 2022. PubMed PMID: CN-02473273.	excluded	Trial Registry	Related Publication: https://jaims.in/jaims/article/view/2862 DOI:10.21760/jaims.8.12.5
998.	Ctri. Mind Sound Resonance Technique for musculoskeltal pain at old age homes. https://trialsearchwhoint/Trial2aspx?TrialID=CTRI/2022/07/044164. 2022. PubMed PMID: CN-02452337.	excluded	Trial Registry
999.	Ctri. To examine the selected physical & psychological effects of laghu shankhaprakshalana kriya (yogic gut cleansing practice) in healthy people. https://trialsearchwhoint/Trial2aspx?TrialID=CTRI/2022/07/044446. 2022. PubMed PMID: CN-02452476.	excluded	Trial Registry	Relsted Publication: https://journals.lww.com/yomi/fulltext/2024/56020/effect_of_weekly_practice_of_laghu.3.aspx DOI: 10.4103/ym.ym_37_24
1000.	Ctri. Pranayama and meditation for emotional distress and tiredness in blood cancer patients undergoing treatment. https://trialsearchwhoint/Trial2aspx?TrialID=CTRI/2022/04/041629. 2022. PubMed PMID: CN-02450968.	excluded	Trial Registry	Related Publication: https://journals.lww.com/yomi/fulltext/2023/55020/effect_of_pranayama_and_mindfulness_meditation_on.2.aspx DOI: 10.4103/ym.ym_41_23
1001.	Ctri. Effect of yoga breathing techniques on psychological and autonomic activity. https://trialsearchwhoint/Trial2aspx?TrialID=CTRI/2022/06/043222. 2022. PubMed PMID: CN-02429279.	excluded	Trial Registry
1002.	Ctri. NATUROPATHY AND YOGA FOR HYPERTENSION. https://trialsearchwhoint/Trial2aspx?TrialID=CTRI/2022/02/040416. 2022. PubMed PMID: CN-02450655.	excluded	Trial Registry	Related Publication: https://mansapublishers.com/index.php/ijim/article/view/4516/3774
1003.	Ctri. Yoga for musculoskeletal discomfort in industrial workers. https://trialsearchwhoint/Trial2aspx?TrialID=CTRI/2022/03/040894. 2022. PubMed PMID: CN-02424897.	excluded	Trial Registry	Related Publication: https://link.springer.com/article/10.1007/s00420-023-02013-3 DOI: 10.1007/s00420-023-02013-3
1004.	Ctri. A study to assess the effect of Nurse Led Women Wellness Hub in reduction of Risk factors of Non Communicable Diseases (Diabetes mellitus, Hypertension, Cardiovascular diseases) among adult women in selected community settings. https://trialsearchwhoint/Trial2aspx?TrialID=CTRI/2022/04/041896. 2022. PubMed PMID: CN-02424908.	excluded	Trial Registry
1005.	Ctri. The purpose of the study is to see if doing yoga along with healthy measures is better than doing only healthy measures on reducing blood pressure among adults. https://trialsearchwhoint/Trial2aspx?TrialID=CTRI/2022/05/042456. 2022. PubMed PMID: CN-02409860.	excluded	Trial Registry
1006.	Ctri. Homeopathic treatment of post COVID-19 condition. https://trialsearchwhoint/Trial2aspx?TrialID=CTRI/2022/04/041852. 2022. PubMed PMID: CN-02409551.	excluded	Trial Registry	Related Publication: https://www.liebertpub.com/doi/10.1089/jicm.2024.0102 https://doi.org/10.1089/jicm.2024.0102
1007.	Ctri. Combined effect of exercise, pranayama and diet on tiredness in cancer patients undergoing treatment. https://trialsearchwhoint/Trial2aspx?TrialID=CTRI/2022/04/041717. 2022. PubMed PMID: CN-02409480.	excluded	Trial Registry	Related Publication: https://pubmed.ncbi.nlm.nih.gov/39207544/ DOI: 10.1007/s00520-024-08821-8
1008.	Ctri. Yoga for Cancer of the Cervix. https://trialsearchwhoint/Trial2aspx?TrialID=CTRI/2022/02/040423. 2022. PubMed PMID: CN-02408812.	excluded	Trial Registry	Related Publication: https://pmc.ncbi.nlm.nih.gov/articles/PMC11002714/ DOI: 10.7759/cureus.55871
1009.	Ctri. Yoga to improve maternal mental health and immune function during the COVID-19 crisis. https://trialsearchwhoint/Trial2aspx?TrialID=CTRI/2022/01/039701. 2022. PubMed PMID: CN-02377489.	excluded	Trial Registry	Related Publication: https://pmc.ncbi.nlm.nih.gov/articles/PMC10185826/ DOI: 10.3389/fnhum.2023.1115699
1010.	Ctri. Effect of yoga in postmenopausal women. https://trialsearchwhoint/Trial2aspx?TrialID=CTRI/2022/01/039095. 2022. PubMed PMID: CN-02377331.	excluded	Trial Registry
1011.	Ctri. A clinical study to compare the combined effect of internal administration and vaginal douching of aragvadha tvak kasaya with and without pranayama in Vaginal candidiasis. https://trialsearchwhoint/Trial2aspx?TrialID=CTRI/2022/01/039132. 2022. PubMed PMID: CN-02377355.	excluded	Trial Registry
1012.	Ctri. Effect of different Yoga breathing techniques on Blood pressure in adults with normal blood pressure. https://trialsearchwhoint/Trial2aspx?TrialID=CTRI/2022/01/039231. 2022. PubMed PMID: CN-02377403.	excluded	Trial Registry	Reelated Publication: https://journals.lww.com/ijoy/fulltext/2024/17030/immediate_hemodynamic_changes_during_slow.4.aspx DOI: 10.4103/ijoy.ijoy_115_24
1013.	Ctri. How yogic breathing and homoeopathy can improve your overall health and well-being. https://trialsearchwhoint/Trial2aspx?TrialID=CTRI/2023/11/060298. 2023. PubMed PMID: CN-02635042.	excluded	Trial Registry
1014.	Ctri. Role of Adjuvant Yoga Therapy in Managing Withdrawal Symptoms of Patients with Opioid Use Disorder. https://trialsearchwhoint/Trial2aspx?TrialID=CTRI/2023/04/051302. 2023. PubMed PMID: CN-02554319.	excluded	Trial Registry
1015.	Ctri. Combined effect of Yoga Nidra and Chandra Nadi Pranayama on blood pressure, heart rate and respiratory rate in hypertensive patients. https://trialsearchwhoint/Trial2aspx?TrialID=CTRI/2023/02/050080. 2023. PubMed PMID: CN-02544534.	excluded	Trial Registry
1016.	Ctri. YOGA AND SELF THAI MASSAGE FOR LOW BACK PAIN. https://trialsearchwhoint/Trial2aspx?TrialID=CTRI/2023/03/050793. 2023. PubMed PMID: CN-02540730.	excluded	Trial Registry	Related Publication: https://www.researchgate.net/publication/375866378_A_Randomized_Clinical_Trial_Comparing_the_Effect_of_Yoga_and_Thai_Massage_among_Garment_Industry_Population_with_Non-_Specific_Low_Back_Pain
1017.	Ctri. MSRT(Mind Sound Resonance Technique) for climacteric symptoms, stress and sleep in perimenopausal women. https://trialsearchwhoint/Trial2aspx?TrialID=CTRI/2023/02/049653. 2023. PubMed PMID: CN-02529370.	excluded	Trial Registry
1018.	Ctri. Effect of 12 Weeks Practice of Anulom Vilom Pranayama as Adjunctive Therapy for Parkinsonâ??s Disease. https://trialsearchwhoint/Trial2aspx?TrialID=CTRI/2023/01/049251. 2023. PubMed PMID: CN-02520698.	excluded	Trial Registry
1019.	Isrctn. Effects of Iyengar yoga on perceived stress, quality of life and autonomic function in healthy distressed women - a randomised trial. https://trialsearchwhoint/Trial2aspx?TrialID=ISRCTN24518979. 2006. PubMed PMID: CN-01864313.	excluded	Trial Registry	Related Publication: https://pmc.ncbi.nlm.nih.gov/articles/PMC3463199/ doi: 10.1155/2012/408727
1020.	Isrctn. The Gentle Years Yoga Trial. https://trialsearchwhoint/Trial2aspx?TrialID=ISRCTN13567538. 2019. PubMed PMID: CN-01970165.	excluded	Trial Registry	Related Publication: https://trialsjournal.biomedcentral.com/articles/10.1186/s13063-021-05217-5 doi: 10.1186/s13063-021-05217-5
1021.	Nct. Effects of Qigong, Tai Chi and Yoga Practice in Older Adults. https://clinicaltrialsgov/show/NCT00710853. 2008. PubMed PMID: CN-01519645.	excluded	Trial Registry
1022.	Nct. The Effect of Exercise and Alagebrium on the Diastolic Function of the Heart. https://clinicaltrialsgov/show/NCT01014572. 2009. PubMed PMID: CN-02038656.	excluded	Trial Registry	Related Publication: https://pmc.ncbi.nlm.nih.gov/articles/PMC3984945/ DOI: 10.1161/CIRCHEARTFAILURE.113.000440
1023.	Nct. Practicing Restorative Yoga or Stretching for the Metabolic Syndrome. https://clinicaltrialsgov/show/NCT01024816. 2009. PubMed PMID: CN-01666050.	excluded	Trial Registry	Related Publication: https://pmc.ncbi.nlm.nih.gov/articles/PMC4174464/ DOI: 10.1016/j.psyneuen.2014.07.012
1024.	Nct. Strength, Flexibility, And Balance Therapy After Stroke. https://clinicaltrialsgov/show/NCT01109602. 2010. PubMed PMID: CN-02029960.	excluded	Trial Registry	Related Publication: https://www.ahajournals.org/doi/10.1161/STROKEAHA.112.658211?url_ver=Z39.88-2003&rfr_id=ori:rid:crossref.org&rfr_dat=cr_pub%20%200pubmed DOI: 10.1161/STROKEAHA.112.658211
1025.	Nct. The Physical and Psychological Benefits of Yoga and Breast Cancer. https://clinicaltrialsgov/show/NCT01230671. 2010. PubMed PMID: CN-01501608.	excluded	Trial Registry
1026.	Nct. Development of a Translational Tool to Study Yoga Therapy. https://clinicaltrialsgov/show/NCT01336309. 2011. PubMed PMID: CN-01532992.	excluded	Trial Registry
1027.	Nct. Effects of Yoga on Objective and Self-reported Health Indicators Among Female and Male Individuals. https://clinicaltrialsgov/show/NCT01305096. 2011. PubMed PMID: CN-01532200.	excluded	Trial Registry	Related Publication: https://www.bodyworkmovementtherapies.com/article/S1360-8592(19)30187-1/abstract DOI: 10.1016/j.jbmt.2019.05.013
1028.	Nct. Effectiveness of Yoga on Ambulatory Blood Pressure in Patients With Pre- and Stage I Hypertension. Clinicaltrialsgov [http://clinicaltrialsgov]. 2011. PubMed PMID: CN-00875177.	excluded	Trial Registry
1029.	Nct. Respiratory Muscle Training in Institutionalized Elderly Population. https://clinicaltrialsgov/show/NCT01624272. 2012. PubMed PMID: CN-01504141.	excluded	Trial Registry	Related Publication: https://journals.lww.com/jgpt/abstract/2014/04000/effects_of_inspiratory_muscle_training_and_yoga.4.aspx DOI: 10.1519/JPT.0b013e31829938bb
1030.	Nct. Diabetes in Minor Stroke and TIA, Glucose Tolerance and Haemostasis, a Long-term-follow-up Study and Intervention With Yoga. https://clinicaltrialsgov/show/NCT01648985. 2012. PubMed PMID: CN-01585137.	excluded	Trial Registry
1031.	Nct. Yoga for Managing Knee Osteoarthritis in Older Women: a Feasibility Study. https://clinicaltrialsgov/show/NCT01832155. 2013. PubMed PMID: CN-02047447.	excluded	Trial Registry	Related Publication: https://pmc.ncbi.nlm.nih.gov/articles/PMC4038088/ DOI: 10.1186/1472-6882-14-160
1032.	Nct. Effects of Health Promoting Programs on Cardiovascular Disease Risk. https://clinicaltrialsgov/show/NCT02019953. 2013. PubMed PMID: CN-01479963.	excluded	Trial Registry
1033.	Nct. Impact of yoga on blood pressure, quality of life and stress in patients with hypertension. https://clinicaltrialsgov/ct2/show/NCT01984593. 2013. PubMed PMID: CN-01449265.	excluded	Trial Registry
1034.	Nct. Respiratory Rehabilitation Exercises in Older Adults With Acute Exacerbations of Chronic Obstructive Pulmonary Disease. https://clinicaltrialsgov/show/NCT02329873. 2014. PubMed PMID: CN-02027008.	excluded	Trial Registry	Related Publication: https://pmc.ncbi.nlm.nih.gov/articles/PMC4555970/ doi: 10.2147/COPD.S90673
1035.	Nct. Automatic Self Transcending Meditation Versus Treatment as Usual. https://clinicaltrialsgov/show/NCT02149810. 2014. PubMed PMID: CN-02037582.	excluded	Trial Registry
1036.	Nct. Self-Directed Biological Transformation Initiative. https://clinicaltrialsgov/show/NCT02241226. 2014. PubMed PMID: CN-01548723.	excluded	Trial Registry	Related publication: https://pmc.ncbi.nlm.nih.gov/articles/PMC7411743/ doi: 10.3389/fcvm.2020.00120
1037.	Nct. Effects of Yoga on Metabolic Syndrome. https://clinicaltrialsgov/show/NCT02140203. 2014. PubMed PMID: CN-01545779.	excluded	Trial Registry
1038.	Nct. End-Stage Renal Disease Intra-dialysis Lifestyle Education Study. https://clinicaltrialsgov/show/NCT02361268. 2015. PubMed PMID: CN-01552086.	excluded	Trial Registry	Related Publication: https://pmc.ncbi.nlm.nih.gov/articles/PMC9939353/ doi: 10.1016/j.ekir.2022.11.007
1039.	Nct. The Effect of Bikram Yoga on Arterial Stiffness and Endothelial Function in Middle-Aged Adults. https://clinicaltrialsgov/show/NCT02488148. 2015. PubMed PMID: CN-01553365.	excluded	Trial Registry	Related Publication: https://pmc.ncbi.nlm.nih.gov/articles/PMC6408687/ doi: 10.1016/j.mayocpiqo.2018.12.006
1040.	Nct. Effects of Yoga on Clinical Impact and Psychosocial Aspects of COPD. https://clinicaltrialsgov/show/NCT02539524. 2015. PubMed PMID: CN-01491954.	excluded	Trial Registry
1041.	Nct. Mindfulness Attitude to Deliver Dietary Approach to Stop Hypertension. https://clinicaltrialsgov/show/NCT02830529. 2016. PubMed PMID: CN-01506759.	excluded	Trial Registry	Related Publication: https://pmc.ncbi.nlm.nih.gov/articles/PMC6490684/ doi: 10.1097/NNR.0000000000000331
1042.	Nct. Effect of Pranayama on Periodontal Health. https://clinicaltrialsgov/show/NCT02967861. 2016. PubMed PMID: CN-01594113.	excluded	Trial Registry
1043.	Nct. Pranayama Breathing and Uncontrolled Hypertension. https://clinicaltrialsgov/show/NCT03320577. 2017. PubMed PMID: CN-01565144.	excluded	Trial Registry
1044.	Nct. Effects of Yoga Training on Cardiovascular Reactivity to Psychological Stress in Patients With Hypertension. https://clinicaltrialsgov/show/NCT03274193. 2017. PubMed PMID: CN-01563846.	excluded	Trial Registry
1045.	Nct. The Effects of Hot Yoga on Vascular Function. https://clinicaltrialsgov/show/NCT03993184. 2018. PubMed PMID: CN-01952710.	excluded	Trial Registry
1046.	Nct. Select Indian Ragas on Electrophysiological Parameters. https://clinicaltrialsgov/show/NCT03790462. 2018. PubMed PMID: CN-01795663.	excluded	Trial Registry	Related Publication: https://www.mdpi.com/2254-9625/12/10/108 doi: 10.3390/ejihpe12100108
1047.	Nct. Flow-Restorative Yoga to Decrease Pain and Inflammation. https://clinicaltrialsgov/show/NCT03790098. 2018. PubMed PMID: CN-01701813.	excluded	Trial Registry	Related Publication: https://pmc.ncbi.nlm.nih.gov/articles/PMC7552447/ DOI: 10.1186/s12877-020-01818-y
1048.	Nct. Investigating the Acute Effect of Alternative Forms of Physical Activity in a Multi-ethnic Population. https://clinicaltrialsgov/show/NCT03549390. 2018. PubMed PMID: CN-01660138.	excluded	Trial Registry
1049.	Nct. Videogame Assisted Pulmonary Rehabilitation in Patients With Chronic Obstructive Pulmonary Disease. https://clinicaltrialsgov/show/NCT03567772. 2018. PubMed PMID: CN-01609910.	excluded	Trial Registry	Related Publication: https://www.sciencedirect.com/science/article/pii/S2531043719300832?via%3Dihub
1050.	Nct. Integration of Yoga for the Treatment of Obesity in Adults. https://clinicaltrialsgov/show/NCT03459937. 2018. PubMed PMID: CN-01483821.	excluded	Trial Registry	Related Publication: https://pmc.ncbi.nlm.nih.gov/articles/PMC7904652/ doi: 10.1002/oby.23089
1051.	Nct. The Effectiveness of Nintendo Wii Fit and Inspiratory Muscle Training in Older Patients With Heart Failure. https://clinicaltrialsgov/show/NCT04254328. 2019. PubMed PMID: CN-02080048.	excluded	Trial Registry
1052.	Nct. Alternate Nostril Breathing on Cardiorespiratory Functions in Phase 1 Post CABG Patients. https://clinicaltrialsgov/show/NCT04674865. 2020. PubMed PMID: CN-02252992.	excluded	Trial Registry
1053.	Nct. kINESIOTAPING ON PATIENT'S FUNCTIONAL STATUS IN NON-SPECIFIC NECK PAIN. https://clinicaltrialsgov/show/NCT04733248. 2020. PubMed PMID: CN-02234637.	excluded	Trial Registry	Related Publication: https://www.researchgate.net/publication/358693806_SHORT_AND_LONG_TERM_EFFECTS_OF_KINESIO_TAPING_ON_PAIN_ALONG_WITH_FUNCTIONAL_STATUS_IN_NON-SPECIFIC_NECK_PAIN DOI 10.17605/OSF.IO/USJKA
1054.	Nct. The Relationship Between Cold Water Immersion and the Progression in Gout Arthritis. https://clinicaltrialsgov/show/NCT04587544. 2020. PubMed PMID: CN-02182050.	excluded	Trial Registry
1055.	Nct. Comparison of Neuromuscular Integrative Activity and Pilates on Sedentary Females. https://clinicaltrialsgov/show/NCT05023902. 2021. PubMed PMID: CN-02307416.	excluded	Trial Registry	Related Publication: https://www.researchgate.net/deref/https%3A%2F%2Fdoi.org%2F10.1016%2Fj.jbmt.2023.01.002?_tp=eyJjb250ZXh0Ijp7ImZpcnN0UGFnZSI6InB1YmxpY2F0aW9uIiwicGFnZSI6InB1YmxpY2F0aW9uIn19
1056.	Nct. Transcendental Meditation and Yoga: short- and Long-term Effects in Cardiac Rehabilitation Patients - a Pilot Study. https://clinicaltrialsgov/show/NCT05035758. 2021. PubMed PMID: CN-02307708.	excluded	Trial Registry	Related Publication: https://pmc.ncbi.nlm.nih.gov/articles/PMC9605408/ doi: 10.3390/jcm11206143
1057.	Nct. Interactive Effects of Mindfulness and Slow-paced Breathing. https://clinicaltrialsgov/show/NCT04866901. 2021. PubMed PMID: CN-02289445.	excluded	Trial Registry	Related Publication: https://pmc.ncbi.nlm.nih.gov/articles/PMC9958552/ doi: 10.3390/ijerph20043180
1058.	Nct. Integrative Nursing Based Multimodal Interventions for Uncontrolled Hypertensives. https://clinicaltrialsgov/show/NCT04809519. 2021. PubMed PMID: CN-02253074.	excluded	Trial Registry
1059.	Nct. Investigation of the Effect of Yoga on Balance, Reaction Time and Agility in Children With ADHD. https://clinicaltrialsgov/show/NCT05742451. 2022. PubMed PMID: CN-02526943.	excluded	Trial Registry
1060.	Nct. Effects of Pranayama Breathing Technique in Patients With Chronic Obstructive Pulmonary Disease. https://clinicaltrialsgov/show/NCT05651958. 2022. PubMed PMID: CN-02504661.	excluded	Trial Registry
1061.	Nct. Measuring Sleep Quality With Puki in Hemodialysis Patients Performing Progressive Muscle Relaxant Exercises. https://clinicaltrialsgov/show/NCT05604833. 2022. PubMed PMID: CN-02494106.	excluded	Trial Registry	Related Publication: https://jtsm.org/articles/the-effect-of-progressive-muscle-relaxation-exercises-on-sleep-quality-in-patients-receiving-hemodialysis-treatment-a-randomized-controlled-study/doi/jtsm.galenos.2023.81994 DOI: 10.4274/jtsm.galenos.2023.81994
1062.	Nct. The Effect of Progressive Muscle Relaxation Exercise on Sleep Quality. https://clinicaltrialsgov/show/NCT05604820. 2022. PubMed PMID: CN-02494105.	excluded	Trial Registry
1063.	Nct. Music Therapy in the Threat of Premature Birth. https://clinicaltrialsgov/ct2/show/NCT05602883. 2022. PubMed PMID: CN-02494071.	excluded	Trial Registry
1064.	Nct. Yoga Versus Yoga Plus Mindfulness on Perceived Stress and Mindful Attention Awareness in a Chiropractic College Setting. https://clinicaltrialsgov/show/NCT05595785. 2022. PubMed PMID: CN-02488127.	excluded	Trial Registry
1065.	Nct. Laughter Therapy Application in Hemodialysis Patients. https://clinicaltrialsgov/show/NCT05576701. 2022. PubMed PMID: CN-02471440.	excluded	Trial Registry
1066.	Nct. Intradialytic Yoga-resistance Exercise for Hemodialysis Patients. https://clinicaltrialsgov/show/NCT05535114. 2022. PubMed PMID: CN-02458375.	excluded	Trial Registry
1067.	Nct. The Effects of Qigong Exercise Training After Thoracotomy. https://clinicaltrialsgov/show/NCT05470192. 2022. PubMed PMID: CN-02431172.	excluded	Trial Registry
1068.	Nct. The Effect of Laughter Yoga on Nurses Psychological Resilience and Sleep Quality During the Pandemic Period. https://clinicaltrialsgov/show/NCT05301244. 2022. PubMed PMID: CN-02391846.	excluded	Trial Registry	Related Publication: https://alternative-therapies.com/pdfarticles/7785.pdf
1069.	Nct. The Effect of Laughter Yoga on Nurses' Perceived Stress Burnout and Life Satisfaction During the Pandemic Period. https://clinicaltrialsgov/show/NCT05317091. 2022. PubMed PMID: CN-02392259.	excluded	Trial Registry	Related Publication: https://pmc.ncbi.nlm.nih.gov/articles/PMC9254653/ DOI: 10.1016/j.ctcp.2022.101637
1070.	Nct. Yoga in the NICU for Parents Study. https://clinicaltrialsgov/ct2/show/NCT05322161. 2022. PubMed PMID: CN-02392398.	excluded	Trial Registry	Related Publication: https://www.sciencedirect.com/science/article/abs/pii/S1355184123001151?via%3Dihub https://doi.org/10.1016/j.jnn.2023.07.001
1071.	Nct. The Effect of Yoga on Care Load, Quality of Life, and Psychological Well-Being of Indivıduals With Special Needs. https://clinicaltrialsgov/show/NCT05218291. 2022. PubMed PMID: CN-02381314.	excluded	Trial Registry	Related Publication: https://www.researchgate.net/publication/376307736_The_effect_of_yoga_on_care_burden_quality_of_life_and_psychological_well_being_of_caregivers_individuals_with_special_needs_a_randomized_controlled_trial DOI:10.1007/s12144-023-05481-5
1072.	Nct. Classic Foot Massage Applied to Preeclamptic Pregnants and Insomnia and Anxiety. https://clinicaltrialsgov/show/NCT05231811. 2022. PubMed PMID: CN-02367561.	excluded	Trial Registry	Related Publication: https://pmc.ncbi.nlm.nih.gov/articles/PMC10903275/ DOI: 10.1590/1806-9282.20230744
1073.	Nct. Effect of Vinyasa Yoga on Frailty and Anthropometric Measurements in Elderly Individuals. https://clinicaltrialsgov/ct2/show/NCT06189430. 2023. PubMed PMID: CN-02652091.	excluded	Trial Registry
1074.	Nct. The Effect of Diaphragmatic Breathing Exercises on Fetal Anxiety and Coping With Prenatal Stress. https://clinicaltrialsgov/ct2/show/NCT05954754. 2023. PubMed PMID: CN-02582964.	excluded	Trial Registry	Related Publication: https://dergipark.org.tr/en/pub/jetr/article/1383622 DOI:10.15437/jetr.1383622
1075.	Nct. Effects of Left Nostril Breathing in Young Females Having Cardiovascular Hyper Reactivity to Cold Pressor Test. https://clinicaltrialsgov/ct2/show/NCT05876637. 2023. PubMed PMID: CN-02569111.	excluded	Trial Registry
1076.	Nct. Effects of Reflexology in Transplant Patients. https://clinicaltrialsgov/show/NCT05833750. 2023. PubMed PMID: CN-02559743.	excluded	Trial Registry
1077.	Nct. Pranayama and Diaphragmatic Breathing Exercise Applied to Female Patients With Fibromyalgia. https://clinicaltrialsgov/ct2/show/NCT05840939. 2023. PubMed PMID: CN-02554157.	excluded	Trial Registry
1078.	Nct. Respiratory Biofeedback Sensor for Yoga Practice for Youth With Chronic Pain. https://clinicaltrialsgov/show/NCT05791435. 2023. PubMed PMID: CN-02539881.	excluded	Trial Registry
1079.	Nct. Effect of Selected Types of Breathing Exercises on Different Outcome Measures in Covid-19 Patients. https://clinicaltrialsgov/show/NCT05753293. 2023. PubMed PMID: CN-02528784.	excluded	Trial Registry
1080.	Nct. Clinical Pilates and Aerobic Exercise in Menopause. https://clinicaltrialsgov/show/NCT05764031. 2023. PubMed PMID: CN-02531426.	excluded	Trial Registry
1081.	Nct. COVID-19 Pandemic Asthma Child Telerehabilitation Yoga. https://clinicaltrialsgov/ct2/show/NCT05684926. 2023. PubMed PMID: CN-02512140.	excluded	Trial Registry
1082.	Tctr. THE ACUTE EFFECTS OF PILATES REFORMER EXERCISES ON THE VASCULAR FUNCTION IN ELDERLY. https://trialsearchwhoint/Trial2aspx?TrialID=TCTR20210720011. 2021. PubMed PMID: CN-02330778.	excluded	Trial Registry	Related Publication: https://karger.com/ger/article-abstract/70/7/764/906990/Effect-of-60-Min-Single-Bout-of-Resistance?redirectedFrom=fulltext DOI: 10.1159/000539144
1083.	Tctr. The effectiveness of Tibetan Yoga to reduce climacteric symptoms and enhancing quality of life in perimenopausal women. https://trialsearchwhoint/Trial2aspx?TrialID=TCTR20210201008. 2021. PubMed PMID: CN-02240251.	excluded	Trial Registry
1084.	xfxh RBR. Yoga exercise for health of the patients with high blood pressure and diabetes. https://trialsearchwhoint/Trial2aspx?TrialID=RBR-66xfxh. 2016. PubMed PMID: CN-01834703.	excluded	Trial Registry	Related Publication: https://www.sciencedirect.com/science/article/abs/pii/S1360859212002288 https://doi.org/10.1016/j.jbmt.2012.10.007
1085.	Nct. Improving Wellbeing in Ischemic Heart Disease. https://clinicaltrialsgov/ct2/show/NCT04974541. 2021. PubMed PMID: CN-02296944.	excluded	Trial Registry
1086.	Nct. The Effect of Core Exercises on Pelvic Dysfunction, Sexual Dysfunction, Pain, Sleep Quality and Quality of Life in Women With Fibromyalgia. https://clinicaltrialsgov/ct2/show/NCT06038214. 2022. PubMed PMID: CN-02602105.	excluded	Trial Registry
1087.	Actrn. A study of yoga for the management of atrial fibrillation. https://trialsearchwhoint/Trial2aspx?TrialID=ACTRN12624000264583. 2024. PubMed PMID: CN-02673910.	excluded	Trial Registry
1088.	Ctri. Effect of Naturopathy and yoga based lifestyle interventions on inflammation and utilization of insulin in patients with high risk of cardiovascular diseases. https://trialsearchwhoint/Trial2aspx?TrialID=CTRI/2011/12/002285. 2011. PubMed PMID: CN-01821107.	excluded	Trial Registry
1089.	Ctri. study to evaluate effect o raw tomato along with naturopathy and yoga treatments in patients of metabolic syndrome. https://trialsearchwhoint/Trial2aspx?TrialID=CTRI/2011/03/001656. 2011. PubMed PMID: CN-01810602.	excluded	Trial Registry
1090.	Ctri. Can Yoga decrease the occurrence of high blood pressure in pregnancy in certain women prone for it? https://trialsearchwhoint/Trial2aspx?TrialID=CTRI/2011/10/002064. 2011. PubMed PMID: CN-01818022.	excluded	Trial Registry
1091.	Ctri. Effect of Yogic kriyas and pranayama in managing symptoms of rhino sinusitis. CTRI [wwwctrinicin]. 2011. PubMed PMID: CN-01039501.	excluded	Trial Registry
1092.	Ctri. To study the effect of Yoga on glucose and mental health. https://trialsearchwhoint/Trial2aspx?TrialID=CTRI/2017/09/009812. 2017. PubMed PMID: CN-01892810.	excluded	Trial Registry
1093.	Ctri. A clinical trial to study the effects of Yoga based cleansing methods on people suffering from recurrent cold and cough. https://trialsearchwhoint/Trial2aspx?TrialID=CTRI/2017/09/009900. 2017. PubMed PMID: CN-01892608.	excluded	Trial Registry	Related Publication: https://journalppw.com/index.php/jpsp/article/view/7665
1094.	Ctri. Effect of yoga on recovery after heart surgery. https://trialsearchwhoint/Trial2aspx?TrialID=CTRI/2017/10/009981. 2017. PubMed PMID: CN-01894755.	excluded	Trial Registry
1095.	Ctri. Effect of Yoga in patients with Somatoform pain disorders. https://trialsearchwhoint/Trial2aspx?TrialID=CTRI/2018/06/014375. 2018. PubMed PMID: CN-01970886.	excluded	Trial Registry
1096.	Ctri. Ã¢??Effect of Yoga on body immunity in cancer cells.Ã¢?? https://trialsearchwhoint/Trial2aspx?TrialID=CTRI/2018/10/016002. 2018. PubMed PMID: CN-01946572.	excluded	Trial Registry
1097.	Ctri. Yoga and Naturopathy strategy for Diabetes Mellitus. https://trialsearchwhoint/Trial2aspx?TrialID=CTRI/2018/12/016550. 2018. PubMed PMID: CN-01948542.	excluded	Trial Registry
1098.	Ctri. Efficacy of Integral yogic protocol on selected emotive(Emotional Intelligence and Self-Esteem), cognitive (Creativity and Decision making) and behavioral (Life-style and behavior) performances of corporate personnel. https://trialsearchwhoint/Trial2aspx?TrialID=CTRI/2018/12/016507. 2018. PubMed PMID: CN-01948525.	excluded	Trial Registry
1099.	Ctri. To evaluate the effect of yoga and Naturopathy on obesity. https://trialsearchwhoint/Trial2aspx?TrialID=CTRI/2018/12/016512. 2018. PubMed PMID: CN-01948524.	excluded	Trial Registry
1100.	Ctri. Yoga for Cardiovascular functions. https://trialsearchwhoint/Trial2aspx?TrialID=CTRI/2018/08/015215. 2018. PubMed PMID: CN-01907780.	excluded	Trial Registry
1101.	Ctri. EFFECT OF YOGA THERAPY IN SKIN DISORDER(PSORIASIS). https://trialsearchwhoint/Trial2aspx?TrialID=CTRI/2018/08/015558. 2018. PubMed PMID: CN-01907829.	excluded	Trial Registry
1102.	Ctri. Yoga for patients with Implantable Cardiac Devices. https://trialsearchwhoint/Trial2aspx?TrialID=CTRI/2018/08/015397. 2018. PubMed PMID: CN-01907688.	excluded	Trial Registry
1103.	Ctri. Impact of Yoga and Pranayama in patients with Respiratory problems: a Pilot Study. https://trialsearchwhoint/Trial2aspx?TrialID=CTRI/2018/06/014380. 2018. PubMed PMID: CN-01905669.	excluded	Trial Registry
1104.	Ctri. A Comparative Study on Type 2 Diabetes Mellitus. https://trialsearchwhoint/Trial2aspx?TrialID=CTRI/2018/06/014635. 2018. PubMed PMID: CN-01906267.	excluded	Trial Registry
1105.	Ctri. Randomized Trial to study the effect of lifestyle Management through Indian System of Medicine including Yoga in heart failure patients along with standard care in modern medicine. https://trialsearchwhoint/Trial2aspx?TrialID=CTRI/2018/05/013605. 2018. PubMed PMID: CN-01895880.	excluded	Trial Registry
1106.	Ctri. Yoga and Physiotherapy for Spinal Cord Injury. https://trialsearchwhoint/Trial2aspx?TrialID=CTRI/2018/07/014779. 2018. PubMed PMID: CN-01906655.	excluded	Trial Registry
1107.	Ctri. A study to evaluate the efficacy of Pranayama on sleep quality in mild to moderate obstructive sleep apnea. https://trialsearchwhoint/Trial2aspx?TrialID=CTRI/2019/10/021822. 2019. PubMed PMID: CN-02066791.	excluded	Trial Registry
1108.	Ctri. Role of Bhramari Pranayama and Om Chanting in children with Asthma. https://trialsearchwhoint/Trial2aspx?TrialID=CTRI/2019/08/020534. 2019. PubMed PMID: CN-02066121.	excluded	Trial Registry
1109.	Ctri. Trial of Yoga in patients with Multiple Sclerosis. https://trialsearchwhoint/Trial2aspx?TrialID=CTRI/2019/07/020263. 2019. PubMed PMID: CN-02066002.	excluded	Trial Registry
1110.	Ctri. Management of hypertension through Ayurveda. https://trialsearchwhoint/Trial2aspx?TrialID=CTRI/2019/07/020081. 2019. PubMed PMID: CN-02065908.	excluded	Trial Registry
1111.	Ctri. Yoga As An Intervention For Caregivers Of In-Patients With Traumatic Injury: a Randomised Controlled Trial. https://trialsearchwhoint/Trial2aspx?TrialID=CTRI/2019/03/018220. 2019. PubMed PMID: CN-01973423.	excluded	Trial Registry
1112.	Ctri. Benefits and uses of yogasan & pranayama in pregnancy and birth outcome. https://trialsearchwhoint/Trial2aspx?TrialID=CTRI/2019/03/018254. 2019. PubMed PMID: CN-01973405.	excluded	Trial Registry
1113.	Ctri. Comparison of energy expenditure in between hypertensive patient and normal population. https://trialsearchwhoint/Trial2aspx?TrialID=CTRI/2019/05/019476. 2019. PubMed PMID: CN-01970103.	excluded	Trial Registry
1114.	Ctri. Effect of yoga on heart disease patients undergoing coronary artery bypass grafting. http://wwwwhoint/trialsearch/Trial2aspx?TrialID=CTRI/2020/04/024642. 2020. PubMed PMID: CN-02446610.	excluded	Trial Registry
1115.	Ctri. A comparative clinical study on the effect of naturopathy and yoga on rheumatoid arthritis. https://trialsearchwhoint/Trial2aspx?TrialID=CTRI/2020/12/029833. 2020. PubMed PMID: CN-02242204.	excluded	Trial Registry
1116.	Ctri. Ayurveda and Yoga treatment for Diabetes. https://trialsearchwhoint/Trial2aspx?TrialID=CTRI/2020/12/029762. 2020. PubMed PMID: CN-02242013.	excluded	Trial Registry
1117.	Ctri. To determine how the treatment with physical activity and yoga program for 12 weeks will bring change in leptin (a satiety hormone secreted by adipose tissue) resistance in people with metabolic syndrome. https://trialsearchwhoint/Trial2aspx?TrialID=CTRI/2020/11/029212. 2020. PubMed PMID: CN-02237715.	excluded	Trial Registry
1118.	Ctri. Effect of Yoga on Non-alcoholic fatty Liver. https://trialsearchwhoint/Trial2aspx?TrialID=CTRI/2020/11/029262. 2020. PubMed PMID: CN-02238729.	excluded	Trial Registry
1119.	Ctri. A clinical trial to study the effects of Pranayama in influencing the salivary level of Nerve Growth Factor (Protein) in individuals affected by Chronic periodontitis associated with type II Diabetes Mellitus. https://trialsearchwhoint/Trial2aspx?TrialID=CTRI/2020/11/029225. 2020. PubMed PMID: CN-02238793.	excluded	Trial Registry
1120.	Ctri. A Clinical Trial to study the Effect of Rajyoga Meditation on Clinical and Physiological Parameters of Panic Disorder Subjects. https://trialsearchwhoint/Trial2aspx?TrialID=CTRI/2020/12/029462. 2020. PubMed PMID: CN-02240492.	excluded	Trial Registry
1121.	Ctri. Effect of yoga and physical exercises on Telomere length in Diabetes mellitus. https://trialsearchwhoint/Trial2aspx?TrialID=CTRI/2020/09/027695. 2020. PubMed PMID: CN-02185905.	excluded	Trial Registry
1122.	Ctri. Effect of Yoga and Exercises on Glucose transporter among diabetes mellitus. https://trialsearchwhoint/Trial2aspx?TrialID=CTRI/2020/09/027545. 2020. PubMed PMID: CN-02185825.	excluded	Trial Registry
1123.	Ctri. Efficacy of Pranayama on Positivity rate in People exposed to Covid-19 Patients and mental status. https://trialsearchwhoint/Trial2aspx?TrialID=CTRI/2020/07/026667. 2020. PubMed PMID: CN-02185372.	excluded	Trial Registry
1124.	Ctri. Effectiveness Of Yoga In Incisional And Ventral Hernia Patients. https://trialsearchwhoint/Trial2aspx?TrialID=CTRI/2020/07/026866. 2020. PubMed PMID: CN-02185476.	excluded	Trial Registry
1125.	Ctri. Effectiveness Of Specific Herbs Of Shamak Yoga(A Mixture Of Herbs) On High Blood Pressure In Comparison With Shamak Yoga(whole formula) With Special Reference To Specific Types Of high Blood Pressure according to Ayurvedic principles. https://trialsearchwhoint/Trial2aspx?TrialID=CTRI/2020/10/028455. 2020. PubMed PMID: CN-02186318.	excluded	Trial Registry
1126.	Ctri. Yoga Therapy versus Cognitive Behavioral Therapy for Chronic Insomnia. https://trialsearchwhoint/Trial2aspx?TrialID=CTRI/2020/09/027943. 2020. PubMed PMID: CN-02186039.	excluded	Trial Registry
1127.	Ctri. Evaluation of effect of deep breathing exercise and yoga on intraocular pressure in patients having early stage of glaucoma. https://trialsearchwhoint/Trial2aspx?TrialID=CTRI/2020/07/026435. 2020. PubMed PMID: CN-02168671.	excluded	Trial Registry
1128.	Ctri. Evaluation of effect of yoga on blood flow of nerve responsible for vision (i.e optic nerve) in glaucoma patients : a randomized control trial. https://trialsearchwhoint/Trial2aspx?TrialID=CTRI/2020/05/025228. 2020. PubMed PMID: CN-02168024.	excluded	Trial Registry
1129.	Ctri. Effect of yoga therapy and aerobic training in poly cystic ovarian syndrome. https://trialsearchwhoint/Trial2aspx?TrialID=CTRI/2020/05/025352. 2020. PubMed PMID: CN-02168085.	excluded	Trial Registry
1130.	Ctri. A trial to study the effect of Ayurveda & Yoga in the treatment of Bronchial Asthma in Children and Adolescents. https://trialsearchwhoint/Trial2aspx?TrialID=CTRI/2020/05/025321. 2020. PubMed PMID: CN-02168072.	excluded	Trial Registry
1131.	Ctri. A study to compare Dapoxetine, Yoga and a combination of Dapoxetine with Yoga for treatment of sexual problem of early ejaculation. https://trialsearchwhoint/Trial2aspx?TrialID=CTRI/2020/06/025878. 2020. PubMed PMID: CN-02168370.	excluded	Trial Registry
1132.	Ctri. Treatment of depression using psychiatric and Ayurvedic treatment. https://trialsearchwhoint/Trial2aspx?TrialID=CTRI/2020/03/024060. 2020. PubMed PMID: CN-02167386.	excluded	Trial Registry
1133.	Ctri. Yoga Nidra in Resistant Hypertension. https://trialsearchwhoint/Trial2aspx?TrialID=CTRI/2020/02/023365. 2020. PubMed PMID: CN-02167012.	excluded	Trial Registry
1134.	Ctri. Effect of OM chanting in alleviating hypertension. https://trialsearchwhoint/Trial2aspx?TrialID=CTRI/2020/02/023458. 2020. PubMed PMID: CN-02167076.	excluded	Trial Registry
1135.	Ctri. Effect of Drakshadi Leha,Mukhkantikar Lepa & Pranayama in facial skin discoloration. https://trialsearchwhoint/Trial2aspx?TrialID=CTRI/2020/03/024101. 2020. PubMed PMID: CN-02167414.	excluded	Trial Registry
1136.	Ctri. A study to evaluate the effect of yoga in patients after surgery for heart diseases present from birth. https://trialsearchwhoint/Trial2aspx?TrialID=CTRI/2020/04/024705. 2020. PubMed PMID: CN-02167755.	excluded	Trial Registry
1137.	Ctri. Ayurveda protocol & COVID-19 exposed individuals: clinical trial of an Ayurveda Intervention. https://trialsearchwhoint/Trial2aspx?TrialID=CTRI/2020/05/025171. 2020. PubMed PMID: CN-02168000.	excluded	Trial Registry
1138.	Ctri. yoga for diabetic autonomic neuropathy. https://trialsearchwhoint/Trial2aspx?TrialID=CTRI/2021/12/039068. 2021. PubMed PMID: CN-02449632.	excluded	Trial Registry
1139.	Ctri. Yoga interventions for the management of COVID 19 in asymptomatic patients. http://wwwwhoint/trialsearch/Trial2aspx?TrialID=CTRI/2021/04/032845. 2021. PubMed PMID: CN-02449296.	excluded	Trial Registry
1140.	Ctri. Yoga for Central obesity. https://trialsearchwhoint/Trial2aspx?TrialID=CTRI/2021/11/038054. 2021. PubMed PMID: CN-02376913.	excluded	Trial Registry
1141.	Ctri. A comparative Clinical study on the effect of Arjuna-RasonÄ?di yoga & Navaka guggulu On Medodushti. https://trialsearchwhoint/Trial2aspx?TrialID=CTRI/2021/12/038393. 2021. PubMed PMID: CN-02376989.	excluded	Trial Registry
1142.	Ctri. Yoga for quitting tobacco addiction. https://trialsearchwhoint/Trial2aspx?TrialID=CTRI/2021/12/038745. 2021. PubMed PMID: CN-02377168.	excluded	Trial Registry
1143.	Ctri. Effect of Pranayama on evoked Potentials,AFT,biochemical Parameters,disease severity and disability scores in migraine subjects. https://trialsearchwhoint/Trial2aspx?TrialID=CTRI/2021/12/038629. 2021. PubMed PMID: CN-02377104.	excluded	Trial Registry
1144.	Ctri. Effect of Yoga And Shirodhara on patients with Depression. https://trialsearchwhoint/Trial2aspx?TrialID=CTRI/2021/12/038846. 2021. PubMed PMID: CN-02377219.	excluded	Trial Registry
1145.	Ctri. Influence of time of yoga practice on lifestyle in healthy subjects. https://trialsearchwhoint/Trial2aspx?TrialID=CTRI/2021/12/038905. 2021. PubMed PMID: CN-02377252.	excluded	Trial Registry
1146.	Ctri. Effect of Nadi Shodhana Pranayama on Pranavaha Srotasa. https://trialsearchwhoint/Trial2aspx?TrialID=CTRI/2021/12/038999. 2021. PubMed PMID: CN-02377305.	excluded	Trial Registry
1147.	Ctri. A clinical trial to study the effects of structure teaching Programme and yoga on biophysiological parameters, stress and anxiety among overweight and obese children. https://trialsearchwhoint/Trial2aspx?TrialID=CTRI/2021/11/037744. 2021. PubMed PMID: CN-02376762.	excluded	Trial Registry
1148.	Ctri. comparative effect of sheetali pranayama, anulom vilom pranayama,and composite effect of sheetali preceded by anulom vilom pranayama on healthy individuals. https://trialsearchwhoint/Trial2aspx?TrialID=CTRI/2021/11/038086. 2021. PubMed PMID: CN-02376932.	excluded	Trial Registry
1149.	Ctri. Comparison of pranayama and diaphragmatic breathing with resistance training on fatigue in intradialytic hemodialysis patients - a randomized control trial. https://trialsearchwhoint/Trial2aspx?TrialID=CTRI/2021/11/038079. 2021. PubMed PMID: CN-02376928.	excluded	Trial Registry
1150.	Ctri. Effect of specific yoga module to manage covid stress among youths. https://trialsearchwhoint/Trial2aspx?TrialID=CTRI/2021/10/037516. 2021. PubMed PMID: CN-02350231.	excluded	Trial Registry
1151.	Ctri. Comparative Clinical Effect of Yoga, Music and Well established maternal care on Labour phases and fetal Parameters. https://trialsearchwhoint/Trial2aspx?TrialID=CTRI/2021/09/036402. 2021. PubMed PMID: CN-02349649.	excluded	Trial Registry
1152.	Ctri. Effect of integral yoga intervention including selected yogic practices on underactive thyroid of adult females. https://trialsearchwhoint/Trial2aspx?TrialID=CTRI/2021/09/036650. 2021. PubMed PMID: CN-02349782.	excluded	Trial Registry
1153.	Ctri. Yoga for lung functions in COVID-19 survivors. https://trialsearchwhoint/Trial2aspx?TrialID=CTRI/2021/09/036829. 2021. PubMed PMID: CN-02349872.	excluded	Trial Registry
1154.	Ctri. EFFECT OF CHAIR AEROBICS & PRANAYAMA IN CORONARY ARTERY BYPASS GRAFTING PATIENTS: a RANDOMIZED CLINICAL TRIAL. https://trialsearchwhoint/Trial2aspx?TrialID=CTRI/2021/09/037008. 2021. PubMed PMID: CN-02349968.	excluded	Trial Registry
1155.	Ctri. Evaluate the effect of Shitali Pranayama compared with Bhramari Pranayama on sleep quality in patients of Primary insomnia(Nidranasha) by using score of Pittsburgh Sleep Quality Index Scale. https://trialsearchwhoint/Trial2aspx?TrialID=CTRI/2021/05/033794. 2021. PubMed PMID: CN-02327526.	excluded	Trial Registry
1156.	Ctri. A Randomized clinical Trial to study the benefits of yoga therapy in Prediabetic and Diabetic patients. https://trialsearchwhoint/Trial2aspx?TrialID=CTRI/2021/08/036017. 2021. PubMed PMID: CN-02328719.	excluded	Trial Registry
1157.	Ctri. Effect of Medhya Rasayana and Yoga in Intelligence Quotient of School - Going Children. https://trialsearchwhoint/Trial2aspx?TrialID=CTRI/2021/07/034957. 2021. PubMed PMID: CN-02328129.	excluded	Trial Registry
1158.	Ctri. A study to evaluate the effectiveness of a community based intense lifestyle intervention program to facilitate the conversion of dysglycemia (abnormal glucose level) to normoglycemia (normal glucose level). https://trialsearchwhoint/Trial2aspx?TrialID=CTRI/2021/07/035289. 2021. PubMed PMID: CN-02328317.	excluded	Trial Registry
1159.	Ctri. Efficacy of Pranayama (Breathing Practice) in Healthy Volunteers. https://trialsearchwhoint/Trial2aspx?TrialID=CTRI/2021/07/034803. 2021. PubMed PMID: CN-02328042.	excluded	Trial Registry
1160.	Ctri. BENEFITS OF LAUGHTER YOGA ON HUMAN HEALTH OF OLD AGE PEOPLE. https://trialsearchwhoint/Trial2aspx?TrialID=CTRI/2021/07/035187. 2021. PubMed PMID: CN-02328254.	excluded	Trial Registry
1161.	Ctri. Effect of yoga on depression. https://trialsearchwhoint/Trial2aspx?TrialID=CTRI/2021/07/034638. 2021. PubMed PMID: CN-02327961.	excluded	Trial Registry
1162.	Ctri. Assessment of Phalatrikadi Yoga with Lekhaniya kwath in patients of Medoroga (obesity) w.s.r to metabolic syndrome. https://trialsearchwhoint/Trial2aspx?TrialID=CTRI/2021/04/032505. 2021. PubMed PMID: CN-02282653.	excluded	Trial Registry
1163.	Ctri. Effectiveness of Holistic Traditional Complementary Alternative Medicine (HTCAM) on immuno, metabolic, clinical and psychosocial outcomes in suspected isolated cases of SARS CoV-2 : a Pilot Randomized Control Trial. https://trialsearchwhoint/Trial2aspx?TrialID=CTRI/2021/02/031484. 2021. PubMed PMID: CN-02255822.	excluded	Trial Registry
1164.	Ctri. Ayurveda and yoga remedy for job stress in women. https://trialsearchwhoint/Trial2aspx?TrialID=CTRI/2021/03/031935. 2021. PubMed PMID: CN-02256705.	excluded	Trial Registry
1165.	Ctri. Effect of Online Yoga for 12-weeks in comparison to no-treatment on change in Burnout and Professional Quality of Life among COVID-19 Frontline Warriors. https://trialsearchwhoint/Trial2aspx?TrialID=CTRI/2021/01/030752. 2021. PubMed PMID: CN-02240025.	excluded	Trial Registry
1166.	Ctri. Medicine given to the people to enhancing the strength and lungs power. https://trialsearchwhoint/Trial2aspx?TrialID=CTRI/2021/01/030694. 2021. PubMed PMID: CN-02240362.	excluded	Trial Registry
1167.	Ctri. Efficacy of Different Yoga Techniques on various Symptoms of Schizophrenia, a psychotic illness. https://trialsearchwhoint/Trial2aspx?TrialID=CTRI/2021/01/030840. 2021. PubMed PMID: CN-02240986.	excluded	Trial Registry
1168.	Ctri. A study of Bhramari Pranayama in the type of stress Headache induced by the suppression of hunger cravings. https://trialsearchwhoint/Trial2aspx?TrialID=CTRI/2021/02/031277. 2021. PubMed PMID: CN-02239156.	excluded	Trial Registry
1169.	Ctri. Yoga for migraine. https://trialsearchwhoint/Trial2aspx?TrialID=CTRI/2021/02/031007. 2021. PubMed PMID: CN-02237269.	excluded	Trial Registry
1170.	Ctri. Effect of Gayatri Mantra and Pranayama on covid-19 patients. https://trialsearchwhoint/Trial2aspx?TrialID=CTRI/2021/02/031036. 2021. PubMed PMID: CN-02237244.	excluded	Trial Registry
1171.	Ctri. Role of Yoga in dealing of emotions and manasa prakriti in BHU students. https://trialsearchwhoint/Trial2aspx?TrialID=CTRI/2022/12/048444. 2022. PubMed PMID: CN-02512779.	excluded	Trial Registry
1172.	Ctri. A study to find the effects of forward and backward bending on nervous system functions in healthy volunteers. https://trialsearchwhoint/Trial2aspx?TrialID=CTRI/2022/11/047454. 2022. PubMed PMID: CN-02512230.	excluded	Trial Registry
1173.	Ctri. IMPACT OF YOGA ON MENTAL WELL BEING, , AUTONOMIC AND CARDIO-PULMONARY FUNCTIONS IN PARAMEDICAL STUDENTS IN GANGTOK. https://trialsearchwhoint/Trial2aspx?TrialID=CTRI/2022/12/048289. 2022. PubMed PMID: CN-02512691.	excluded	Trial Registry
1174.	Ctri. Effect of Yoga in Low Back Pain. https://trialsearchwhoint/Trial2aspx?TrialID=CTRI/2022/10/046930. 2022. PubMed PMID: CN-02498375.	excluded	Trial Registry
1175.	Ctri. Yoga therapy for helth of mothers after delivery. https://trialsearchwhoint/Trial2aspx?TrialID=CTRI/2022/10/046816. 2022. PubMed PMID: CN-02498312.	excluded	Trial Registry
1176.	Ctri. Effect of Yogic Practices on health of Vata Prakrati Individuals. https://trialsearchwhoint/Trial2aspx?TrialID=CTRI/2022/11/047359. 2022. PubMed PMID: CN-02498581.	excluded	Trial Registry
1177.	Ctri. Immediate effect of yogic relaxation technique on heart function and mental function of high BP individuals. https://trialsearchwhoint/Trial2aspx?TrialID=CTRI/2022/09/045391. 2022. PubMed PMID: CN-02473138.	excluded	Trial Registry
1178.	Ctri. A Randomised Comparative Clinical Study To Evaluate The Efficacy Of Drug With and Without Yoga In Cases Of Hypothyroidism. https://trialsearchwhoint/Trial2aspx?TrialID=CTRI/2022/09/045491. 2022. PubMed PMID: CN-02473195.	excluded	Trial Registry
1179.	Ctri. Does taking yoga break improves brain blood flow and memory functions? https://trialsearchwhoint/Trial2aspx?TrialID=CTRI/2022/09/045628. 2022. PubMed PMID: CN-02473274.	excluded	Trial Registry
1180.	Ctri. Effect of Brahmari pranayama on behavioural and mood changes before Menstrual cycle. https://trialsearchwhoint/Trial2aspx?TrialID=CTRI/2022/08/044825. 2022. PubMed PMID: CN-02472844.	excluded	Trial Registry
1181.	Ctri. To check the effect respiratory muscle training, Pranayama and cycling in kidney disease patients. https://trialsearchwhoint/Trial2aspx?TrialID=CTRI/2022/08/044752. 2022. PubMed PMID: CN-02472807.	excluded	Trial Registry
1182.	Ctri. Effect of Yoga therapy on psychological measures among patients with temporomandibular Disorder (TMD). https://trialsearchwhoint/Trial2aspx?TrialID=CTRI/2022/08/045040. 2022. PubMed PMID: CN-02472948.	excluded	Trial Registry
1183.	Ctri. To see the effect of Jal Neti and Nadi Shodhan Pranayama in Glaucoma. https://trialsearchwhoint/Trial2aspx?TrialID=CTRI/2022/07/044042. 2022. PubMed PMID: CN-02452268.	excluded	Trial Registry
1184.	Ctri. Effect of yoga therapy on chronic insomnia. https://trialsearchwhoint/Trial2aspx?TrialID=CTRI/2022/07/044237. 2022. PubMed PMID: CN-02452376.	excluded	Trial Registry
1185.	Ctri. Impact of yoga therapy on Pregnancy complications. https://trialsearchwhoint/Trial2aspx?TrialID=CTRI/2022/07/043636. 2022. PubMed PMID: CN-02452044.	excluded	Trial Registry
1186.	Ctri. Effect Of Vipritkarni Mudra And Ujjayi Pranayama In Hypothyroidism. https://trialsearchwhoint/Trial2aspx?TrialID=CTRI/2022/07/043813. 2022. PubMed PMID: CN-02452138.	excluded	Trial Registry
1187.	Ctri. Effect of Vamana Dhauti ( Yogic therapeutic emesis ) on Blood Pressure,Pulse Rate and Resting Heart Rate Variability among individuals with Self-Reported Anxiety. https://trialsearchwhoint/Trial2aspx?TrialID=CTRI/2022/06/042999. 2022. PubMed PMID: CN-02429145.	excluded	Trial Registry
1188.	Ctri. â??To evaluate the effect of Bhramari pranayama on the ill effects of binge watchingâ?? https://trialsearchwhoint/Trial2aspx?TrialID=CTRI/2022/06/043238. 2022. PubMed PMID: CN-02429288.	excluded	Trial Registry
1189.	Ctri. To study the beneficial effect of Yoga exercises of people above 60 years of age who has a fear of falling. https://trialsearchwhoint/Trial2aspx?TrialID=CTRI/2022/06/043287. 2022. PubMed PMID: CN-02429308.	excluded	Trial Registry
1190.	Ctri. Benifit of Yoga and Rajyoga meditation on symptomatic post-Covid-19 patients. https://trialsearchwhoint/Trial2aspx?TrialID=CTRI/2022/05/042411. 2022. PubMed PMID: CN-02449909.	excluded	Trial Registry
1191.	Ctri. Effect of yoga therapies on heart among high blood pressure individuals. https://trialsearchwhoint/Trial2aspx?TrialID=CTRI/2022/03/041230. 2022. PubMed PMID: CN-02409209.	excluded	Trial Registry
1192.	Ctri. Comparing two selected yogic breathing practices namely bhastrika and suryabedhana on respiratory variables of obese individuals. https://trialsearchwhoint/Trial2aspx?TrialID=CTRI/2022/04/041791. 2022. PubMed PMID: CN-02409518.	excluded	Trial Registry
1193.	Ctri. Management of Shwasa (Bronchial Asthma) with the help of Ayurved and Pranayama. https://trialsearchwhoint/Trial2aspx?TrialID=CTRI/2022/04/041764. 2022. PubMed PMID: CN-02409504.	excluded	Trial Registry
1194.	Ctri. Immediate effect of bhramari pranayama and OM chanting on autonomic variables in healthy individuals. https://trialsearchwhoint/Trial2aspx?TrialID=CTRI/2022/03/041412. 2022. PubMed PMID: CN-02409312.	excluded	Trial Registry
1195.	Ctri. A study to see extra effect of pranayama breathing on cognition ,balance and functional mobility in people with sub acute stroke or paralysis. https://trialsearchwhoint/Trial2aspx?TrialID=CTRI/2022/04/041584. 2022. PubMed PMID: CN-02409410.	excluded	Trial Registry
1196.	Ctri. Role of traditional Chinese medicine (Acupuncture) in reducing blood pressure. https://trialsearchwhoint/Trial2aspx?TrialID=CTRI/2022/04/041743. 2022. PubMed PMID: CN-02409493.	excluded	Trial Registry
1197.	Ctri. Yoga for uddanam nephropathy. https://trialsearchwhoint/Trial2aspx?TrialID=CTRI/2022/02/040564. 2022. PubMed PMID: CN-02408872.	excluded	Trial Registry
1198.	Ctri. Effect of cold compress to spine in BP Patients. https://trialsearchwhoint/Trial2aspx?TrialID=CTRI/2022/02/040585. 2022. PubMed PMID: CN-02408880.	excluded	Trial Registry
1199.	Ctri. Hypertension control at community level. https://trialsearchwhoint/Trial2aspx?TrialID=CTRI/2022/03/041127. 2022. PubMed PMID: CN-02409143.	excluded	Trial Registry
1200.	Ctri. Investigating how the Steam Bath and Chest Pack affected the Blood Pressure, Lung Functioning and Heart Rate variability in Healthy adult females. https://trialsearchwhoint/Trial2aspx?TrialID=CTRI/2023/12/060813. 2023. PubMed PMID: CN-02655513.	excluded	Trial Registry
1201.	Ctri. A Study on Efficacy of Nadishodhana Pranayama in Improving Shwasana Kriya in Known Case of Asthma Patient". https://trialsearchwhoint/Trial2aspx?TrialID=CTRI/2023/08/056820. 2023. PubMed PMID: CN-02652288.	excluded	Trial Registry
1202.	Ctri. Role of yoga in the Management of Bronchial Asthma (Tamaka Shwasa). https://trialsearchwhoint/Trial2aspx?TrialID=CTRI/2023/12/060671. 2023. PubMed PMID: CN-02655437.	excluded	Trial Registry
1203.	Ctri. Effect of yoga on non-alcoholic fatty liver disease (NAFLD). https://trialsearchwhoint/Trial2aspx?TrialID=CTRI/2023/12/060657. 2023. PubMed PMID: CN-02655425.	excluded	Trial Registry
1204.	Ctri. effect of deep breathing and anulom-vilom pranayama on pulmonary complication after heart surgery. https://trialsearchwhoint/Trial2aspx?TrialID=CTRI/2023/11/060148. 2023. PubMed PMID: CN-02634964.	excluded	Trial Registry
1205.	Ctri. Effect of Pranic energisation technique on Heart rate and Lung function on healthy individuals. https://trialsearchwhoint/Trial2aspx?TrialID=CTRI/2023/11/060104. 2023. PubMed PMID: CN-02634941.	excluded	Trial Registry
1206.	Ctri. Does bharamari pranayama provide any additional benefit in relieving ringing sensation in ears, when compared with usual treatment. https://trialsearchwhoint/Trial2aspx?TrialID=CTRI/2023/12/060445. 2023. PubMed PMID: CN-02635127.	excluded	Trial Registry
1207.	Ctri. EFFECT OF YOGA ON BODY MASS INDEX, MENTAL WELLBEING, BODY AWARENESS IN YOUNG OVERWEIGHT ADULTS - A RANDOMIZED CONTROL TRIAL. https://trialsearchwhoint/Trial2aspx?TrialID=CTRI/2023/11/060244. 2023. PubMed PMID: CN-02635024.	excluded	Trial Registry
1208.	Ctri. Effect Of Paschimottanasan and Nadishuddhi Pranayama In Obesity. https://trialsearchwhoint/Trial2aspx?TrialID=CTRI/2023/11/059459. 2023. PubMed PMID: CN-02626006.	excluded	Trial Registry
1209.	Ctri. A clinical trial comparing the effects of Kunjal kriya, Agastya Haritaki Rasayana and Nadi Shodhana pranayama on COPD (chronic obtructive pulmonary disease)(a kind of lung disease that cause airflow blockage and breathing problem). https://trialsearchwhoint/Trial2aspx?TrialID=CTRI/2023/10/059177. 2023. PubMed PMID: CN-02625845.	excluded	Trial Registry
1210.	Ctri. Bhramari Pranayama on Hypertension patients. https://trialsearchwhoint/Trial2aspx?TrialID=CTRI/2023/11/059417. 2023. PubMed PMID: CN-02625979.	excluded	Trial Registry
1211.	Ctri. A study to know effect of yoga on thyroid problem. https://trialsearchwhoint/Trial2aspx?TrialID=CTRI/2023/11/059664. 2023. PubMed PMID: CN-02626107.	excluded	Trial Registry
1212.	Ctri. A study to see effect of yoga in the treatment of nonalcoholic fatty liver disease. https://trialsearchwhoint/Trial2aspx?TrialID=CTRI/2023/10/059300. 2023. PubMed PMID: CN-02625910.	excluded	Trial Registry
1213.	Ctri. Effect of Ajapa Japa meditation on hypertension. https://trialsearchwhoint/Trial2aspx?TrialID=CTRI/2023/10/059329. 2023. PubMed PMID: CN-02625927.	excluded	Trial Registry
1214.	Ctri. Effect of Yoga intervention on Psychological, Cognitive and Physical Parameters amongst healthy volunteers. https://trialsearchwhoint/Trial2aspx?TrialID=CTRI/2023/11/059636. 2023. PubMed PMID: CN-02626092.	excluded	Trial Registry
1215.	Ctri. To study and compare the effectiveness of Bhramari Pranayama and Music Therapy in Chittodvega (Test Anxiety). https://trialsearchwhoint/Trial2aspx?TrialID=CTRI/2023/09/058116. 2023. PubMed PMID: CN-02604311.	excluded	Trial Registry
1216.	Ctri. A comparative study of suryanamaskara and kapalbhati pranayama in the management of Sthaulya w.s.r. obesity. https://trialsearchwhoint/Trial2aspx?TrialID=CTRI/2023/09/057827. 2023. PubMed PMID: CN-02604144.	excluded	Trial Registry
1217.	Ctri. Immediate effect of Bhramari pranayama on dry mouth in diabetes mellitus. https://trialsearchwhoint/Trial2aspx?TrialID=CTRI/2023/08/056951. 2023. PubMed PMID: CN-02599084.	excluded	Trial Registry
1218.	Ctri. Integrative yoga for desk job workers in tertiary hospital. https://trialsearchwhoint/Trial2aspx?TrialID=CTRI/2023/09/057439. 2023. PubMed PMID: CN-02599354.	excluded	Trial Registry
1219.	Ctri. Effects of Yoga Therapy and Pilates Training in Premenstrual Syndrome. https://trialsearchwhoint/Trial2aspx?TrialID=CTRI/2023/09/057303. 2023. PubMed PMID: CN-02599285.	excluded	Trial Registry
1220.	Ctri. Kapalbhati pranayama for improvement in cognitive function for the medical students. https://trialsearchwhoint/Trial2aspx?TrialID=CTRI/2023/08/056513. 2023. PubMed PMID: CN-02591644.	excluded	Trial Registry
1221.	Ctri. Effect Of 12-Week Yogic Breathing on Risk Factors Of CVD In Adults With Metabolic Syndrome: a Randomised Controlled Trial. https://trialsearchwhoint/Trial2aspx?TrialID=CTRI/2023/08/056540. 2023. PubMed PMID: CN-02591660.	excluded	Trial Registry
1222.	Ctri. Immediate effect of Kaphalabhati and Chandra Anuloma Viloma Pranayama to measure the Cardiovascular Health in Healthy Individuals. https://trialsearchwhoint/Trial2aspx?TrialID=CTRI/2023/08/056187. 2023. PubMed PMID: CN-02591472.	excluded	Trial Registry
1223.	Ctri. Study to evaluate the effect of Padabhyanga and Bhramari Pranayama in Geriatric Insomnia. https://trialsearchwhoint/Trial2aspx?TrialID=CTRI/2023/07/055872. 2023. PubMed PMID: CN-02591288.	excluded	Trial Registry
1224.	Ctri. Bhramari pranayama for improvement in cognitive function for the patient with Hypertension. https://trialsearchwhoint/Trial2aspx?TrialID=CTRI/2023/07/055916. 2023. PubMed PMID: CN-02591317.	excluded	Trial Registry
1225.	Ctri. Effect of device directed breathing technique on carotid artery and eating habits in obesity: a randomized controlled trial. https://trialsearchwhoint/Trial2aspx?TrialID=CTRI/2023/07/054722. 2023. PubMed PMID: CN-02585781.	excluded	Trial Registry
1226.	Ctri. Effect Of Yoga Therapy And Hot Pack On Blood Urea Among Center Aged Hypertensive Men. https://trialsearchwhoint/Trial2aspx?TrialID=CTRI/2023/07/055479. 2023. PubMed PMID: CN-02586187.	excluded	Trial Registry
1227.	Ctri. Role of Yoga To Improve The Lung Function Among Children With Visual Impairment. https://trialsearchwhoint/Trial2aspx?TrialID=CTRI/2023/07/055165. 2023. PubMed PMID: CN-02586017.	excluded	Trial Registry
1228.	Ctri. Effect of Yoga Intervention on Menopause. https://trialsearchwhoint/Trial2aspx?TrialID=CTRI/2023/07/054954. 2023. PubMed PMID: CN-02585912.	excluded	Trial Registry
1229.	Ctri. To Study And compare Brain Gym Exercises and Yoga on Cognitive function, stress, mindfulness in Geriatric Population. https://trialsearchwhoint/Trial2aspx?TrialID=CTRI/2023/07/055539. 2023. PubMed PMID: CN-02591102.	excluded	Trial Registry
1230.	Ctri. To see the effect of Yoga techniques and Yoga techniques with Acupuncture for the management of Migraine headache. https://trialsearchwhoint/Trial2aspx?TrialID=CTRI/2023/07/055653. 2023. PubMed PMID: CN-02591165.	excluded	Trial Registry
1231.	Ctri. Comparison of yoga with chest physiotherapy versus chest physiotherapy alone in chest trauma patients. https://trialsearchwhoint/Trial2aspx?TrialID=CTRI/2023/08/056155. 2023. PubMed PMID: CN-02591453.	excluded	Trial Registry
1232.	Ctri. Effect of Yoga & Mud treatment in the regulation of Type 2 Diabetes among women. https://trialsearchwhoint/Trial2aspx?TrialID=CTRI/2023/06/053685. 2023. PubMed PMID: CN-02576672.	excluded	Trial Registry
1233.	Ctri. Effect of Yogic Practices and foot massage in Elderly Subjects with Insomnia. https://trialsearchwhoint/Trial2aspx?TrialID=CTRI/2023/05/053248. 2023. PubMed PMID: CN-02576426.	excluded	Trial Registry
1234.	Ctri. Effect of Pranayama in Young Healthy Individuals. https://trialsearchwhoint/Trial2aspx?TrialID=CTRI/2023/06/053404. 2023. PubMed PMID: CN-02576502.	excluded	Trial Registry
1235.	Ctri. Impact of Yogic Practices with Neuro Linguistic Programming for the control of Anxiety and Stress among Mothers having Teenage Children. https://trialsearchwhoint/Trial2aspx?TrialID=CTRI/2023/06/053416. 2023. PubMed PMID: CN-02576508.	excluded	Trial Registry
1236.	Ctri. Yoga Mudra and Mantras intervention for Adult Headache. https://trialsearchwhoint/Trial2aspx?TrialID=CTRI/2023/05/052516. 2023. PubMed PMID: CN-02565905.	excluded	Trial Registry
1237.	Ctri. The effect of pranayama breathing exercises for reducing acclimatisation period and high altitude related disorders in healthy adults who inducted to high altitude from low altitude areas. https://trialsearchwhoint/Trial2aspx?TrialID=CTRI/2023/05/052513. 2023. PubMed PMID: CN-02565902.	excluded	Trial Registry
1238.	Ctri. Effectiveness of Pregnancy Friendly Lifestyle Modification Strategies (PFLMS) for women with risk for hypertensive disorders of pregnancy. https://trialsearchwhoint/Trial2aspx?TrialID=CTRI/2023/04/051800. 2023. PubMed PMID: CN-02564881.	excluded	Trial Registry
1239.	Ctri. Effect of Yoga Practices on the Irritable Bowel syndrome. https://trialsearchwhoint/Trial2aspx?TrialID=CTRI/2023/05/053048. 2023. PubMed PMID: CN-02566185.	excluded	Trial Registry
1240.	Ctri. utility of yogic practices on mobile phone addiction in young girls. https://trialsearchwhoint/Trial2aspx?TrialID=CTRI/2023/05/052818. 2023. PubMed PMID: CN-02566069.	excluded	Trial Registry
1241.	Ctri. A clinical trial to study the effect of Pranayamas as an additional treatment for managing patients with Bipolar I disorder. https://trialsearchwhoint/Trial2aspx?TrialID=CTRI/2023/05/052726. 2023. PubMed PMID: CN-02566020.	excluded	Trial Registry
1242.	Ctri. Comparison of yoga vs usual care in Coronary Artery Disease Patients. https://trialsearchwhoint/Trial2aspx?TrialID=CTRI/2023/05/052910. 2023. PubMed PMID: CN-02566119.	excluded	Trial Registry
1243.	Ctri. Effectiveness of Yoga Therapy in the management of Varicose Veins. https://trialsearchwhoint/Trial2aspx?TrialID=CTRI/2023/05/052928. 2023. PubMed PMID: CN-02566127.	excluded	Trial Registry
1244.	Ctri. Yoga Practices and Diet Therapy to assess the effectiveness on glycemic control & other health variables in patients of Pre-diabetes. https://trialsearchwhoint/Trial2aspx?TrialID=CTRI/2023/05/052344. 2023. PubMed PMID: CN-02570717.	excluded	Trial Registry
1245.	Ctri. Physiological effects of bumblebee yoga breathing. https://trialsearchwhoint/Trial2aspx?TrialID=CTRI/2023/04/051866. 2023. PubMed PMID: CN-02554616.	excluded	Trial Registry
1246.	Ctri. Effect of yoga and naturopathy on metabolism and vitality in people with chronic lifestyle disease. https://trialsearchwhoint/Trial2aspx?TrialID=CTRI/2023/04/051440. 2023. PubMed PMID: CN-02554383.	excluded	Trial Registry
1247.	Ctri. To study comparative effect of Asana along with Pranayama and Pranayama with local oil application in post-covid dyspnoea. https://trialsearchwhoint/Trial2aspx?TrialID=CTRI/2023/04/051956. 2023. PubMed PMID: CN-02554662.	excluded	Trial Registry
1248.	Ctri. Immediate effect of yoga on memory and internal awareness in patients with migraine headache. https://trialsearchwhoint/Trial2aspx?TrialID=CTRI/2023/03/050430. 2023. PubMed PMID: CN-02540537.	excluded	Trial Registry
1249.	Ctri. effectiveness of Asana,Pranayama ,Kapalabhathi,meditation & Sapthasaram kashaya to Sapthasara kashaya alone in reducing the pain & associated symptoms of painful menstruation among working women aged 18-35 years. https://trialsearchwhoint/Trial2aspx?TrialID=CTRI/2023/03/050476. 2023. PubMed PMID: CN-02540560.	excluded	Trial Registry
1250.	Ctri. Benefits of Peer led support for common non-communicable disease. https://trialsearchwhoint/Trial2aspx?TrialID=CTRI/2023/02/050022. 2023. PubMed PMID: CN-02529561.	excluded	Trial Registry
1251.	Ctri. To develop a Rehabilitation Model including Physiotherapy, Yoga, Diet and Spirituality for treatment related complications for breast cancer patients. https://trialsearchwhoint/Trial2aspx?TrialID=CTRI/2023/02/049972. 2023. PubMed PMID: CN-02529533.	excluded	Trial Registry
1252.	Ctri. Changes in ability to perform ground level activity and balance after 12-week Yoga training in stroke patients. https://trialsearchwhoint/Trial2aspx?TrialID=CTRI/2023/02/049507. 2023. PubMed PMID: CN-02529298.	excluded	Trial Registry
1253.	Ctri. Effects of yoga therapy, breathing exercises on the pulmonary function test parameters in mild to moderate bronchial asthma patients taking standard care treatment. https://trialsearchwhoint/Trial2aspx?TrialID=CTRI/2023/01/048667. 2023. PubMed PMID: CN-02512908.	excluded	Trial Registry
1254.	Ctri. Role of OM chanting and Bhramari pranayama along with Brahmi vati in improving reading and writing skill in children. https://trialsearchwhoint/Trial2aspx?TrialID=CTRI/2023/01/049160. 2023. PubMed PMID: CN-02520639.	excluded	Trial Registry
1255.	Ctri. â??â??DESIGNING AND TESTING BLOOD PRESSURE CONTROLLING DEVICEâ??â?? https://trialsearchwhoint/Trial2aspx?TrialID=CTRI/2023/01/048839. 2023. PubMed PMID: CN-02520468.	excluded	Trial Registry
1256.	Ctri. INFLUENCE OF YOGA ON IMMUNITY AND COGNITION IN LONG-TERM YOGA PRACTITIONERS AND NON-YOGA PRACTITIONERS. https://trialsearchwhoint/Trial2aspx?TrialID=CTRI/2023/01/049241. 2023. PubMed PMID: CN-02525099.	excluded	Trial Registry
1257.	Ctri. Effect of Yogic Breathing and Relaxation versus Standard Non-Pharmacological Treatment on Blood Pressure. https://trialsearchwhoint/Trial2aspx?TrialID=CTRI/2024/02/063355. 2024. PubMed PMID: CN-02675175.	excluded	Trial Registry
1258.	Ctri. Effect of exercise and diet on reducing Blood Pressure. https://trialsearchwhoint/Trial2aspx?TrialID=CTRI/2024/02/062926. 2024. PubMed PMID: CN-02674839.	excluded	Trial Registry
1259.	Ctri. Effects of slow pranayama on the brain. https://trialsearchwhoint/Trial2aspx?TrialID=CTRI/2024/01/061907. 2024. PubMed PMID: CN-02674204.	excluded	Trial Registry
1260.	Ctri. Immediate effect of tongue lock (khechari mudra) on autonomic functions (Heart Rate Variability, Heart Rate and Blood pressure). https://trialsearchwhoint/Trial2aspx?TrialID=CTRI/2024/02/062704. 2024. PubMed PMID: CN-02674635.	excluded	Trial Registry
1261.	Ctri. Improving Respiratory Function in Cardiac Surgery Patients: the Impact of Rhythmic Breathing Technique. https://trialsearchwhoint/Trial2aspx?TrialID=CTRI/2024/02/062388. 2024. PubMed PMID: CN-02674438.	excluded	Trial Registry
1262.	Ctri. Effect of sheetali and sheetkari pranayama in anxiety Patients. https://trialsearchwhoint/Trial2aspx?TrialID=CTRI/2024/02/063019. 2024. PubMed PMID: CN-02674397.	excluded	Trial Registry
1263.	Ctri. Role of Yoga 2 tablets in the patients with essential hypertension. https://trialsearchwhoint/Trial2aspx?TrialID=CTRI/2024/02/062842. 2024. PubMed PMID: CN-02674593.	excluded	Trial Registry
1264.	Ctri. Effect of Yoga vs Physical Activity on Mental Health and Academic Performance in Adolescent Population. https://trialsearchwhoint/Trial2aspx?TrialID=CTRI/2024/02/062576. 2024. PubMed PMID: CN-02674687.	excluded	Trial Registry
1265.	Ctri. Effect of Yoga Protocol on patients with respiratory disorder. https://trialsearchwhoint/Trial2aspx?TrialID=CTRI/2024/02/063269. 2024. PubMed PMID: CN-02675024.	excluded	Trial Registry
1266.	Ctri. Effect of yoga on psychological variables in athletes. https://trialsearchwhoint/Trial2aspx?TrialID=CTRI/2024/02/063135. 2024. PubMed PMID: CN-02675079.	excluded	Trial Registry
1267.	Ctri. Effect of volitional yoga breathing on relaxation and and state impulsivity. https://trialsearchwhoint/Trial2aspx?TrialID=CTRI/2024/02/063298. 2024. PubMed PMID: CN-02675051.	excluded	Trial Registry
1268.	Ctri. Bhramari pranayama and diaphragmatic breathing effects on stress level of students. https://trialsearchwhoint/Trial2aspx?TrialID=CTRI/2024/01/061032. 2024. PubMed PMID: CN-02655627.	excluded	Trial Registry
1269.	Ctri. a scientific study to see if the management of obesity is possible through people practising a specific set of yoga poses, and drinking warm water. https://trialsearchwhoint/Trial2aspx?TrialID=CTRI/2024/01/061023. 2024. PubMed PMID: CN-02655637.	excluded	Trial Registry
1270.	Ctri. To compare the improvement in liver disease activity in patients with fatty liver disease using lifestyle intervention in form of Yoga and Exercise. https://trialsearchwhoint/Trial2aspx?TrialID=CTRI/2024/01/061008. 2024. PubMed PMID: CN-02655614.	excluded	Trial Registry
1271.	Ctri. Yoga based life style intervention for hypertension. https://trialsearchwhoint/Trial2aspx?TrialID=CTRI/2024/01/061585. 2024. PubMed PMID: CN-02655965.	excluded	Trial Registry
1272.	Nct. Pranayama for Posttraumatic Stress Disorder. https://clinicaltrialsgov/ct2/show/NCT05645588. 2022. PubMed PMID: CN-02503057.	excluded	Trial Registry
1273.	Nct. The Effect of Laughter Yoga on Self-Care, Quality of Life and Stress Level in Menopause. https://clinicaltrialsgov/show/NCT05901181. 2023. PubMed PMID: CN-02573183.	excluded	Trial Registry
1274.	Nct. The Effect of Laughter Yoga on Mindfulness, Proffessional Resilience and Self-Care. https://clinicaltrialsgov/ct2/show/NCT06216860. 2024. PubMed PMID: CN-02676724.	excluded	Trial Registry
1275.	Isrctn. Role of yoga therapy against tuberculosis in people living with HIV infection. https://trialsearchwhoint/Trial2aspx?TrialID=ISRCTN74208821. 2021. PubMed PMID: CN-02281214.	excluded	Trial Registry	Related Publication: https://njcmindia.com/index.php/file/article/view/3270 DOI: https://doi.org/10.55489/njcm.141220233270
1276.	Ctri. A clinical trial to study the effects of seven sequences of Pranayama and oral hypoglycemic drugs versus only oral hypoglycemic drugs in type 2 diabetes mellitus. https://trialsearchwhoint/Trial2aspx?TrialID=CTRI/2010/091/000188. 2010. PubMed PMID: CN-01850334.	excluded	Trial Registry
1277.	Ctri. study on effect of naturopathy and yoga therapy on in improving psychological profile" in patients of metabolic syndrome. https://trialsearchwhoint/Trial2aspx?TrialID=CTRI/2011/03/001654. 2011. PubMed PMID: CN-01810597.	excluded	Trial Registry
1278.	Ctri. TO STUDY THE EFFECTS OF YOGA BASED LIFESTYLE PRACTICE ON PSYCHOLOGICAL STRESS AND AGING USING GENETIC AND BIOCHEMICAL MARKERS. https://trialsearchwhoint/Trial2aspx?TrialID=CTRI/2015/12/006417. 2015. PubMed PMID: CN-01808049.	excluded	Trial Registry
1279.	Ctri. Effects of Nursing Care on HIV infected Adolescents attending ART Clinic. https://trialsearchwhoint/Trial2aspx?TrialID=CTRI/2015/02/005521. 2015. PubMed PMID: CN-01831489.	excluded	Trial Registry	Related Publication: https://hnmj.gums.ac.ir/browse.php?a_id=2070&slc_lang=en&sid=1&ftxt=1&html=1
1280.	Ctri. Effect of fresh coconut in a balanced diet - A randomised comparative study. https://trialsearchwhoint/Trial2aspx?TrialID=CTRI/2016/07/007071. 2016. PubMed PMID: CN-01841047.	excluded	Trial Registry
1281.	Ctri. Effect of yoga on cardiovascular risks in sons, daughters, sisters and brothers of hypertensives and type 2 diabetics. http://wwwwhoint/trialsearch/Trial2aspx?TrialID=CTRI/2017/03/008208. 2017. PubMed PMID: CN-02443120.	excluded	Trial Registry
1282.	Ctri. To study the effect of Yoga and Meditation on Rheumatoid Arthritis. https://trialsearchwhoint/Trial2aspx?TrialID=CTRI/2017/05/008589. 2017. PubMed PMID: CN-01884389.	excluded	Trial Registry	Related Publication: https://pmc.ncbi.nlm.nih.gov/articles/PMC9629524/ DOI: 10.4103/ijmr.IJMR_3196_20
1283.	Ctri. Molecular perspective on the effect of Yoga on Chronic Kidney Disease and Health Related Quality of Life - A Randomized Control Trial. https://trialsearchwhoint/Trial2aspx?TrialID=CTRI/2017/09/009846. 2017. PubMed PMID: CN-01892840.	excluded	Trial Registry
1284.	Ctri. Effect of Yoga in IBD. http://wwwwhoint/trialsearch/Trial2aspx?TrialID=CTRI/2018/11/016287. 2018. PubMed PMID: CN-02433749.	excluded	Trial Registry
1285.	Ctri. Brain blood flow during Yoga breathing. http://wwwwhoint/trialsearch/Trial2aspx?TrialID=CTRI/2018/01/011132. 2018. PubMed PMID: CN-02442700.	excluded	Trial Registry
1286.	Ctri. Homeopathy and Yoga for stress management. https://trialsearchwhoint/Trial2aspx?TrialID=CTRI/2018/08/015313. 2018. PubMed PMID: CN-01907708.	excluded	Trial Registry
1287.	Ctri. Effects of homeopathy and yoga in dyslipdemia. https://trialsearchwhoint/Trial2aspx?TrialID=CTRI/2018/08/015329. 2018. PubMed PMID: CN-01907707.	excluded	Trial Registry
1288.	Ctri. Relationship of Serum Cortisol on Stress, Anxiety and Impact of Yoga on Stress for Infertile Women attending Tertiary Care Centre. https://trialsearchwhoint/Trial2aspx?TrialID=CTRI/2020/12/029650. 2020. PubMed PMID: CN-02239870.	excluded	Trial Registry
1289.	Ctri. A Clinical Study of Anutailam Nasya compared with Bhramari Pranayama on Nidranasha i.e. Insomnia and Stress Anxiety and Depression in Adults. https://trialsearchwhoint/Trial2aspx?TrialID=CTRI/2020/08/027151. 2020. PubMed PMID: CN-02185623.	excluded	Trial Registry
1290.	Ctri. Chemotherapy drugs are known to cause numerous side effects, of which memory loss and heart problems are of great concern. In this study, we are trying to find the effectiveness of 18-week yoga practice on memory loss and heart problems in breast cancer patients who are undergoing chemotherapy. https://trialsearchwhoint/Trial2aspx?TrialID=CTRI/2020/10/028446. 2020. PubMed PMID: CN-02186315.	excluded	Trial Registry	Related Publication: https://pmc.ncbi.nlm.nih.gov/articles/PMC10467170/ DOI: 10.1177/15347354231168795
1291.	Ctri. Nurse led Intervention on Caregivers of Dementia. https://trialsearchwhoint/Trial2aspx?TrialID=CTRI/2020/02/023362. 2020. PubMed PMID: CN-02167010.	excluded	Trial Registry	Related Publication: https://sciendo.com/de/article/10.2478/fon-2024-0049 DOI: 10.2478/FON-2024-0049
1292.	Ctri. Improvement of quality of life of wives of alcoholics through family support. https://trialsearchwhoint/Trial2aspx?TrialID=CTRI/2020/04/024568. 2020. PubMed PMID: CN-02167687.	excluded	Trial Registry	Related Publication: https://www.jcdr.net/articles/PDF/14038/44648_CE[Ra1]_F(SL)_PF1(Chr_KM)_PFA(Chr_KM)_PN(SL).pdf 10.7860/JCDR/2020/44648.14038
1293.	Ctri. Pranayama to improve quality of life and reduce depression among elderly. https://trialsearchwhoint/Trial2aspx?TrialID=CTRI/2021/12/038400. 2021. PubMed PMID: CN-02376995.	excluded	Trial Registry
1294.	Ctri. Comparing 2 types of exercise protocols including high intensity training and Yoga for Postmenopausal Women with abdominal Obesity, muscle mass loss and weakness and alignment corrections of the Lower Limb Angulations. https://trialsearchwhoint/Trial2aspx?TrialID=CTRI/2021/12/038878. 2021. PubMed PMID: CN-02377237.	excluded	Trial Registry	Related Publication: https://journals.indexcopernicus.com/search/article?articleId=4051878 DOI:10.5114/pq.2023.133458
1295.	Ctri. This study is to assess the effect of simple customised Yoga practice for Chronic Kidney Patients who are undergoing Hemodialysis. https://trialsearchwhoint/Trial2aspx?TrialID=CTRI/2021/11/038244. 2021. PubMed PMID: CN-02379455.	excluded	Trial Registry	Related Publication: https://www.sciencedirect.com/science/article/abs/pii/S2212958824000946?via%3Dihub https://doi.org/10.1016/j.aimed.2024.08.013
1296.	Ctri. Effect of Yoga And Dynamic Neuromuscular Stabilization Exercise on Back muscles In Chronic Low Back Pain. https://trialsearchwhoint/Trial2aspx?TrialID=CTRI/2021/09/036414. 2021. PubMed PMID: CN-02349658.	excluded	Trial Registry
1297.	Ctri. Impact of yoga along with routine care on mental health among postpartum mothers of hospitalized neonates in Neonatal Intensive Care Unit. https://trialsearchwhoint/Trial2aspx?TrialID=CTRI/2021/06/034272. 2021. PubMed PMID: CN-02327771.	excluded	Trial Registry
1298.	Ctri. Comparison of two different physiotherapy treatments essential hypertension. https://trialsearchwhoint/Trial2aspx?TrialID=CTRI/2021/06/034466. 2021. PubMed PMID: CN-02327871.	excluded	Trial Registry	Related Publication: https://www.researchgate.net/publication/363631144_A_study_to_compare_the_effectiveness_of_inspiratory_muscle_training_versus_alternative_nostril_yoga_breathing_on_blood_pressure_resting_heart_rate_and_quality_of_life_in_essential_hypertension_A_pilot DOI:10.53730/ijhs.v6nS8.12779
1299.	Ctri. Effect of Yoga And Dynamic Neuromuscular Stabilization Exercise In Chronic Low Back Pain. https://trialsearchwhoint/Trial2aspx?TrialID=CTRI/2021/08/035984. 2021. PubMed PMID: CN-02328700.	excluded	Trial Registry	Related Publication: https://pmc.ncbi.nlm.nih.gov/articles/PMC9249668/ DOI: 10.1016/j.conctc.2022.100937
1300.	Ctri. Effect of different yoga methods on hypothyroid patients. https://trialsearchwhoint/Trial2aspx?TrialID=CTRI/2021/07/034969. 2021. PubMed PMID: CN-02328135.	excluded	Trial Registry
1301.	Ctri. Alcohol and Meditation(Yoga). https://trialsearchwhoint/Trial2aspx?TrialID=CTRI/2021/04/033027. 2021. PubMed PMID: CN-02280678.	excluded	Trial Registry
1302.	Ctri. Does yoga regulate the miRNA levels in persons with epilepsy? https://trialsearchwhoint/Trial2aspx?TrialID=CTRI/2021/02/031455. 2021. PubMed PMID: CN-02255774.	excluded	Trial Registry
1303.	Ctri. COVID-19 Pandemic- Impact of online yoga on mental health and quality of life in adolescents. https://trialsearchwhoint/Trial2aspx?TrialID=CTRI/2021/02/031543. 2021. PubMed PMID: CN-02256873.	excluded	Trial Registry
1304.	Ctri. Effects of Yoga intervention in jail inmates and its efficacy in animal model of memory loss. https://trialsearchwhoint/Trial2aspx?TrialID=CTRI/2021/02/030980. 2021. PubMed PMID: CN-02241572.	excluded	Trial Registry
1305.	Ctri. Yoga-Breath Linked Intervention To Stop Smoking (Y-BLISS) module to reduce Cigarette smoked per day. https://trialsearchwhoint/Trial2aspx?TrialID=CTRI/2022/12/048117. 2022. PubMed PMID: CN-02512603.	excluded	Trial Registry
1306.	Ctri. Physiological Effect of Meditation on Brain in Primary Hypertensive Patients. https://trialsearchwhoint/Trial2aspx?TrialID=CTRI/2022/09/045421. 2022. PubMed PMID: CN-02488347.	excluded	Trial Registry
1307.	Ctri. Yoga in Head and Neck Cancer. https://trialsearchwhoint/Trial2aspx?TrialID=CTRI/2022/11/046955. 2022. PubMed PMID: CN-02498385.	excluded	Trial Registry
1308.	Ctri. Impact of yoga on quality of life in blood cell transplant patients. https://trialsearchwhoint/Trial2aspx?TrialID=CTRI/2022/11/047276. 2022. PubMed PMID: CN-02498545.	excluded	Trial Registry
1309.	Ctri. Yoga for reducing cardiovascular risk in obesity and overweight. https://trialsearchwhoint/Trial2aspx?TrialID=CTRI/2022/10/046169. 2022. PubMed PMID: CN-02473555.	excluded	Trial Registry
1310.	Ctri. Comparison of Yoga nidra vs Sleep hygeine Educational care in improving sleep quality in medical students in Rishikesh, Uttarakhand. https://trialsearchwhoint/Trial2aspx?TrialID=CTRI/2022/07/044426. 2022. PubMed PMID: CN-02452468.	excluded	Trial Registry
1311.	Ctri. Comparison of Yoga therapy in addition to pharmacological intervention versus usual care in Frozen Shoulder in a Tertiary Care Hospital in Rishikesh, Uttarakhand. https://trialsearchwhoint/Trial2aspx?TrialID=CTRI/2022/07/044428. 2022. PubMed PMID: CN-02452469.	excluded	Trial Registry
1312.	Ctri. Yoga for older adults. https://trialsearchwhoint/Trial2aspx?TrialID=CTRI/2022/07/044442. 2022. PubMed PMID: CN-02452474.	excluded	Trial Registry
1313.	Ctri. Effect of Yoga on erectile dysfunction. https://trialsearchwhoint/Trial2aspx?TrialID=CTRI/2022/07/043881. 2022. PubMed PMID: CN-02452180.	excluded	Trial Registry
1314.	Ctri. A comparative study between two diets on body composition and lipid profile in obese individuals. https://trialsearchwhoint/Trial2aspx?TrialID=CTRI/2022/03/040859. 2022. PubMed PMID: CN-02424894.	excluded	Trial Registry
1315.	Ctri. A clinical trial to study the efficacy of selected types of Pranayama in Anxiety Neurosis of working women. https://trialsearchwhoint/Trial2aspx?TrialID=CTRI/2022/03/041300. 2022. PubMed PMID: CN-02409241.	excluded	Trial Registry
1316.	Ctri. Effect of Sudarshan Kriya Yoga(SKY) on inflammatory and hematological parameters among healthcare workers. https://trialsearchwhoint/Trial2aspx?TrialID=CTRI/2022/03/041417. 2022. PubMed PMID: CN-02409316.	excluded	Trial Registry
1317.	Ctri. Effect of yoga and core strengthening exercises on period pain in young females. https://trialsearchwhoint/Trial2aspx?TrialID=CTRI/2022/05/042827. 2022. PubMed PMID: CN-02410066.	excluded	Trial Registry
1318.	Ctri. Yoga for Parkinsons disorder. https://trialsearchwhoint/Trial2aspx?TrialID=CTRI/2022/01/039116. 2022. PubMed PMID: CN-02377344.	excluded	Trial Registry	Related Publication: https://journals.sagepub.com/doi/10.1177/09727531231198298 https://doi.org/10.1177/09727531231198298
1319.	Ctri. Yoga for elderly (yPFR). https://trialsearchwhoint/Trial2aspx?TrialID=CTRI/2022/01/039729. 2022. PubMed PMID: CN-02377505.	excluded	Trial Registry
1320.	Ctri. Effect of Pranic Healing on chronic lower backache. https://trialsearchwhoint/Trial2aspx?TrialID=CTRI/2023/11/060057. 2023. PubMed PMID: CN-02634912.	excluded	Trial Registry
1321.	Ctri. Effect of Bhramori and Nadishodhana Pranayama on Anger control. https://trialsearchwhoint/Trial2aspx?TrialID=CTRI/2023/11/059990. 2023. PubMed PMID: CN-02634877.	excluded	Trial Registry
1322.	Ctri. Effect of cooling pranayama (sheetali, seetkari and sadanta) on heart rate veriablity among healthy individuals. https://trialsearchwhoint/Trial2aspx?TrialID=CTRI/2023/10/059146. 2023. PubMed PMID: CN-02625827.	excluded	Trial Registry
1323.	Ctri. Pranayama on quality of sleep, fear of childbirth, perinatal stress and outcomes among antenatal women. https://trialsearchwhoint/Trial2aspx?TrialID=CTRI/2023/09/057183. 2023. PubMed PMID: CN-02599216.	excluded	Trial Registry
1324.	Ctri. Integrative Yoga for Caregivers of paediatric patients undergoing Cardiac Surgery. https://trialsearchwhoint/Trial2aspx?TrialID=CTRI/2023/09/057438. 2023. PubMed PMID: CN-02599353.	excluded	Trial Registry
1325.	Ctri. The Effect of Neti Kriya on Nasal clearance among Smokers. https://trialsearchwhoint/Trial2aspx?TrialID=CTRI/2023/07/055356. 2023. PubMed PMID: CN-02586111.	excluded	Trial Registry
1326.	Ctri. A clinical trial to study effect of Yoga in patients of tension headache. https://trialsearchwhoint/Trial2aspx?TrialID=CTRI/2023/08/056488. 2023. PubMed PMID: CN-02591625.	excluded	Trial Registry
1327.	Ctri. Effect of Pranayama on cardiopulmonary parameters. https://trialsearchwhoint/Trial2aspx?TrialID=CTRI/2023/06/053545. 2023. PubMed PMID: CN-02576595.	excluded	Trial Registry
1328.	Ctri. Efficacy of Satwavajaya Chikitsa, Meditation, and Yoga Therapy in Enhancing Mental, Emotional, and Physical Resilience in Post-COVID Scenarios: a Clinical Study on Alternative Medicines for Holistic Well-Being. https://trialsearchwhoint/Trial2aspx?TrialID=CTRI/2023/05/053179. 2023. PubMed PMID: CN-02576390.	excluded	Trial Registry
1329.	Ctri. Effect of Yoga for immediate post menopause women. https://trialsearchwhoint/Trial2aspx?TrialID=CTRI/2023/03/050350. 2023. PubMed PMID: CN-02553788.	excluded	Trial Registry
1330.	Ctri. A Clinical Trial To Study The Add on Effects of Bhramari Pranayama(Yogic Breathing Technique) in the Management of Essential Hypertension. https://trialsearchwhoint/Trial2aspx?TrialID=CTRI/2023/04/052052. 2023. PubMed PMID: CN-02554720.	excluded	Trial Registry
1331.	Ctri. Influence of yoga on vascular stiffness in hypertensive patients. https://trialsearchwhoint/Trial2aspx?TrialID=CTRI/2023/03/050864. 2023. PubMed PMID: CN-02540777.	excluded	Trial Registry
1332.	Ctri. Effect of Yoga based Cardiac Rehabilitation (Yoga-CaRe) in Heart Failure. https://trialsearchwhoint/Trial2aspx?TrialID=CTRI/2023/03/050656. 2023. PubMed PMID: CN-02540660.	excluded	Trial Registry
1333.	Ctri. YOGA FOR MENTAL HEALTH. https://trialsearchwhoint/Trial2aspx?TrialID=CTRI/2023/02/049746. 2023. PubMed PMID: CN-02529414.	excluded	Trial Registry
1334.	Ctri. Pulmonary Tuberculosis and Yoga. https://trialsearchwhoint/Trial2aspx?TrialID=CTRI/2023/01/049012. 2023. PubMed PMID: CN-02520565.	excluded	Trial Registry
1335.	Ctri. Effect of Pranayama on movement of chest wall, respiratory muscle and lung function in patients with lung disease. https://trialsearchwhoint/Trial2aspx?TrialID=CTRI/2023/01/048897. 2023. PubMed PMID: CN-02520502.	excluded	Trial Registry
1336.	Ctri. Impact of Heartfulness Meditation and Yoga on Hypertension. https://trialsearchwhoint/Trial2aspx?TrialID=CTRI/2024/01/061035. 2024. PubMed PMID: CN-02655630.	excluded	Trial Registry
1337.	Ctri. using Yoga as a technique for reducing stress in ICU Nursing Professionals. https://trialsearchwhoint/Trial2aspx?TrialID=CTRI/2018/04/013403. 2018. PubMed PMID: CN-01903328.	excluded	Trial Registry
1338.	Ctri. Yoga therapy for management of polycystic ovarian syndrome in 19-30 year females. https://trialsearchwhoint/Trial2aspx?TrialID=CTRI/2020/10/028709. 2020. PubMed PMID: CN-02186461.	excluded	Trial Registry
1339.	Ctri. Yoga for Smoking and Tobacco Cessation. https://trialsearchwhoint/Trial2aspx?TrialID=CTRI/2020/01/022692. 2020. PubMed PMID: CN-02166682.	excluded	Trial Registry
1340.	Ctri. Effect of pranayama and meditation on psychological well-being of healthcare workers during COVID-19 pandemic. https://trialsearchwhoint/Trial2aspx?TrialID=CTRI/2020/05/025162. 2020. PubMed PMID: CN-02167996.	excluded	Trial Registry
1341.	ChiCtr. The study of the effect of Pranayama based on mobile health on the PFS symptom cluster in individuals with lung cancelundergoing surgery. https://trialsearchwhoint/Trial2aspx?TrialID=ChiCTR2300078200. 2023. PubMed PMID: CN-02656962.	excluded	Trial Registry
1342.	ChiCtr. Clinical study of aerobic exercise training combined with meditation in the intervention of cognitive frailty. https://trialsearchwhoint/Trial2aspx?TrialID=ChiCTR2300073563. 2023. PubMed PMID: CN-02589170.	excluded	Trial Registry
1343.	Slctr. Student behavior intervention study. https://trialsearchwhoint/Trial2aspx?TrialID=SLCTR/2018/002. 2018. PubMed PMID: CN-01899475.	excluded	Trial Registry	Related Publication: https://pmc.ncbi.nlm.nih.gov/articles/PMC8898460/ DOI: 10.1186/s12992-022-00819-3
1344.	Tctr. Effects of deep meditation music and Pranayama during bronchoscopy. https://trialsearchwhoint/Trial2aspx?TrialID=TCTR20171031004. 2017. PubMed PMID: CN-01885268.	excluded	Trial Registry
1345.	Actrn. Smartphone-based exercise intervention for chronic pain: a randomised clinical trial. https://trialsearchwhoint/Trial2aspx?TrialID=ACTRN12621000783820. 2021. PubMed PMID: CN-02282964.	excluded	Trial Registry
1346.	Actrn. Yoga breathing and respiratory complications in surgical patients. https://trialsearchwhoint/Trial2aspx?TrialID=ACTRN12622001312730. 2022. PubMed PMID: CN-02472599.	excluded	Trial Registry
1347.	Actrn. Testing the effectiveness and implementation at scale of TransformUs program on physical activity and sitting time in Australian Secondary Schools. https://trialsearchwhoint/Trial2aspx?TrialID=ACTRN12622000600741. 2022. PubMed PMID: CN-02408150.	excluded	Trial Registry	Related Publication: https://ijbnpa.biomedcentral.com/articles/10.1186/s12966-022-01354-5
1348.	Actrn. Meditation for White Coat Hypertension. https://trialsearchwhoint/Trial2aspx?TrialID=ACTRN12623000703606. 2023. PubMed PMID: CN-02579146.	excluded	Trial Registry
1349.	Drks. Post COVID-19 condition as a threat to health: a randomized controlled trial of yoga to improve health-related quality of life among adults. https://trialsearchwhoint/Trial2aspx?TrialID=DRKS00032837. 2023. PubMed PMID: CN-02656103.	excluded	Trial Registry
1350.	fsg RBR. Effects of integrative therapies in health, quality of life and wellness of breast cancer women and prostate cancer men. https://trialsearchwhoint/Trial2aspx?TrialID=RBR-5fsg97. 2018. PubMed PMID: CN-01910785.	excluded	Trial Registry
1351.	Irct20110621006854N. Yoga and maternal weight gain and anxiety. https://trialsearchwhoint/Trial2aspx?TrialID=IRCT20110621006854N5. 2022. PubMed PMID: CN-02429559.	excluded	Trial Registry	Related Publication: https://karger.com/cmr/article-abstract/30/6/517/869919/The-Effect-of-Yoga-on-Maternal-Anxiety-in-Women?redirectedFrom=fulltext https://doi.org/10.1159/000534776
1352.	Irct20120923010913N. pregnancy yoga Exercises and breastfeeding self-efficacy. https://trialsearchwhoint/Trial2aspx?TrialID=IRCT20120923010913N2. 2024. PubMed PMID: CN-02675052.	excluded	Trial Registry
1353.	Irct20151028024753N. assessment of the Effect of Cognitive Behavioral Counseling on self-efficacy in pregnant Women with chronic Hypertension in Kurdistan province. https://trialsearchwhoint/Trial2aspx?TrialID=IRCT20151028024753N4. 2020. PubMed PMID: CN-02237891.	excluded	Trial Registry
1354.	Irct20170504033812N. Comparison between the effect of Doing Yoga exercises and Mindfulness-Based Stress Reduction (MBSR) counseling on the Index and consequences of pregnancy. https://trialsearchwhoint/Trial2aspx?TrialID=IRCT20170504033812N3. 2021. PubMed PMID: CN-02378285.	excluded	Trial Registry
1355.	Irct20190917044802N. The effect of educational program on quality of life and lifestyle in patients with hypertension. https://trialsearchwhoint/Trial2aspx?TrialID=IRCT20190917044802N4. 2022. PubMed PMID: CN-02410829.	excluded	Trial Registry
1356.	Irct20200423047176N. Effectiveness of Yoga Comparing to Amantadine and Commitment Group Therapy in Patients with Multiple Sclerosis. https://trialsearchwhoint/Trial2aspx?TrialID=IRCT20200423047176N1. 2020. PubMed PMID: CN-02171752.	excluded	Trial Registry	Related Publication: https://nmj.umsha.ac.ir/article-1-2191-en.html 10.30699/ajnmc.28.4.63
1357.	Irct20200607047679N. Comparison of the effectiveness of Eastern mind-body approach on cardiovascular responses and stress in prehypertensive subjects. https://trialsearchwhoint/Trial2aspx?TrialID=IRCT20200607047679N1. 2020. PubMed PMID: CN-02171911.	excluded	Trial Registry	Related Publication: https://eprints.nottingham.ac.uk/77627/1/Nalbant%2C%20Gamze%20%2820142917%29%2C%20Corrections.pdf
1358.	Irct20220805055622N. the effects of pranayama on the respiratory function in discharged covid-19 patients. https://trialsearchwhoint/Trial2aspx?TrialID=IRCT20220805055622N1. 2022. PubMed PMID: CN-02499132.	excluded	Trial Registry
1359.	Irct20231212060343N. The impact of pranayama breathing exercises on the symptom burden of breast cancer. https://trialsearchwhoint/Trial2aspx?TrialID=IRCT20231212060343N1. 2024. PubMed PMID: CN-02674935.	excluded	Trial Registry
1360.	Jprn U. Yoga and Cognitive Behavior Therapy Based Program to Promote Transition in Gynecologic Cancer Survivors - a Feasibility Study. https://trialsearchwhoint/Trial2aspx?TrialID=JPRN-UMIN000051805. 2023. PubMed PMID: CN-02605667.	excluded	Trial Registry
1361.	Jprn U. Laughter on prevention of life-style related diseases and its complication: a randomized intervention study. https://trialsearchwhoint/Trial2aspx?TrialID=JPRN-UMIN000050645. 2023. PubMed PMID: CN-02594185.	excluded	Trial Registry
1362.	Kct. Effects of Mind-Body Intervention on Salivary Metabolites, Resting state EEG, HRV, Blood Pressure and mood. https://trialsearchwhoint/Trial2aspx?TrialID=KCT0008606. 2023. PubMed PMID: CN-02590168.	excluded	Trial Registry
1363.	kg36j RBR. The role of yogic breathing techniques on cognition and emotions of university students. https://trialsearchwhoint/Trial2aspx?TrialID=RBR-6kg36j. 2020. PubMed PMID: CN-02173806.	excluded	Trial Registry
1364.	Nct. Inspiratory Muscle Training X CardioBreath App Effects On Vagal Modulation And Pulse Wave Velocity. https://clinicaltrialsgov/ct2/show/NCT03672760. 2018. PubMed PMID: CN-01663294.	excluded	Trial Registry
1365.	Nct. Yoga in Altering Mechanistic Outcomes in Hypertension. https://clinicaltrialsgov/ct2/show/NCT05158205. 2021. PubMed PMID: CN-02366380.	excluded	Trial Registry
1366.	Nct. Deep Breathing Techniques (Pranayama) in Pregnancy. https://clinicaltrialsgov/ct2/show/NCT05341921. 2022. PubMed PMID: CN-02398358.	excluded	Trial Registry
1367.	Nct. The Effect of Back Massage Applied to Mothers in the Early Postpartum Period on Parameters. https://clinicaltrialsgov/ct2/show/NCT06200649. 2023. PubMed PMID: CN-02676429.	excluded	Trial Registry
1368.	Nct. Effect of Laughter Yoga on Nursing Students. https://clinicaltrialsgov/ct2/show/NCT06175936. 2023. PubMed PMID: CN-02651988.	excluded	Trial Registry	Related Publication: https://pmc.ncbi.nlm.nih.gov/articles/PMC11635907/ doi: 10.1111/aphw.12610
1369.	Nct. CardioBreathApp vs IMT in Heart Failure. https://clinicaltrialsgov/ct2/show/NCT06139653. 2023. PubMed PMID: CN-02626906.	excluded	Trial Registry
1370.	Nct. EFFECT OF PRANAYAMA YOGA ON COPD. https://clinicaltrialsgov/ct2/show/NCT06022627. 2023. PubMed PMID: CN-02595517.	excluded	Trial Registry
1371.	Nct. The Effect of Pranayama Breathing Exercise on Quality of Life in Lung Cancer Patients. https://clinicaltrialsgov/ct2/show/NCT05985824. 2023. PubMed PMID: CN-02589837.	excluded	Trial Registry
1372.	Nct. The Effect of Pranayama Breathing Exercise on Fatigue in Cancer Patient Caregivers. https://clinicaltrialsgov/ct2/show/NCT05988320. 2023. PubMed PMID: CN-02589901.	excluded	Trial Registry
1373.	Nct. Effect of Laser Acupuncture Alone or Combined With Pranayama Exercise on Inflammation in Allergic Rhinitis in Geriatrics. https://clinicaltrialsgov/show/NCT05915507. 2023. PubMed PMID: CN-02574919.	excluded	Trial Registry
1374.	Nct. Effect of Applying Ujjayi Pranayama on Cortisol in Lupus Patients. https://clinicaltrialsgov/show/NCT05748899. 2023. PubMed PMID: CN-02527137.	excluded	Trial Registry
1375.	Tctr. THE ACUTE EFFECTS OF RESISTANCE EXERCISES AND BREATHING WITH PRANAYAMA ON VASCULAR FUNCTION. https://trialsearchwhoint/Trial2aspx?TrialID=TCTR20220312001. 2022. PubMed PMID: CN-02412968.	excluded	Trial Registry
1376.	Umin. Effect of laughter for prevention of development or exacerbation of lifestyle diseases: intervention study. https://trialsearchwhoint/Trial2aspx?TrialID=JPRN-UMIN000025987. 2017. PubMed PMID: CN-01824724.	excluded	Trial Registry
1377.	vk2vjr RBR. Effects of Yoga in the treatment of Breast Cancer: a randomized clinical trial. https://trialsearchwhoint/Trial2aspx?TrialID=RBR-6vk2vjr. 2023. PubMed PMID: CN-02635265.	excluded	Trial Registry	Related Publication: https://www.researchgate.net/publication/387680077_Yoga_and_cancer-related_fatigue_during_breast_cancer_treatment_protocol_for_a_randomized_clinical_trialYoga_and_cancer-related_fatigue_during_breast_cancer_treatment_protocol_for_a_randomized_clinical 10.12820/rbafs.29e0362
1378.	hxwxy RBR. The Effect of Meditation on Stress and Anxiety Level in Women with Breast Cancer. https://trialsearchwhoint/Trial2aspx?TrialID=RBR-7hxwxy. 2020. PubMed PMID: CN-02189446.	excluded	Trial Registry	Related Publication: https://www.mdpi.com/2077-1444/12/8/590 https://doi.org/10.3390/rel12080590
1379.	nhtpf RBR. Randomized clinical trial of Physical Activity and Yoga and Meditation to reduce Stress: implications on Cardiovascular Risk and Laboratory Tests. https://trialsearchwhoint/Trial2aspx?TrialID=RBR-8nhtpf. 2020. PubMed PMID: CN-02173927.	excluded	Trial Registry
1380.	nv67bj RBR. Tai Chi Chuan effect on the well-being of people with diabetes and high blood pressure. https://trialsearchwhoint/Trial2aspx?TrialID=RBR-9nv67bj. 2022. PubMed PMID: CN-02449809.	excluded	Trial Registry
1381.	Isrctn. Trauma-informed interventions for cancer-risk behaviours among adults. https://trialsearchwhoint/Trial2aspx?TrialID=ISRCTN15583681. 2019. PubMed PMID: CN-01969178.	excluded	Trial Registry
1382.	Actrn. Support After Stroke with group-based classeS: the SASS study. https://trialsearchwhoint/Trial2aspx?TrialID=ACTRN12620000105943. 2020. PubMed PMID: CN-02165049.	excluded	Trial Registry
1383.	Ctri. Benefit of Yoga for patients with type 2 diabetes mellitus. https://trialsearchwhoint/Trial2aspx?TrialID=CTRI/2017/01/007697. 2017. PubMed PMID: CN-01815282.	excluded	Trial Registry
1384.	Ctri. Effect of pranayama on mental health of nurses taking care of COVID-19 patients. https://trialsearchwhoint/Trial2aspx?TrialID=CTRI/2021/06/034381. 2021. PubMed PMID: CN-02327826.	excluded	Trial Registry
1385.	Nct. The Effects of Yoga Training in Ankylosing Spondylitis Patients. https://clinicaltrialsgov/show/NCT04281238. 2020. PubMed PMID: CN-02082705.	excluded	Trial Registry
1386.	Nct. South Asian Women & Yoga Education Study. https://clinicaltrialsgov/show/NCT01667835. 2012. PubMed PMID: CN-01537140.	excluded	Trial Registry
1387.	Nct. The Effects of the Combined Therapy of Acupuncture and Yoga Exercise on Weight Loss. https://clinicaltrialsgov/show/NCT02254603. 2014. PubMed PMID: CN-01549112.	excluded	Trial Registry
1388.	Nct. Meditation Practice in Pediatric Healthcare Professionals. https://clinicaltrialsgov/show/NCT02947074. 2016. PubMed PMID: CN-01521889.	excluded	Trial Registry	Related Publication: https://www.sciencedirect.com/science/article/abs/pii/S1744388119309715?via%3Dihub https://doi.org/10.1016/j.ctcp.2020.101204
1389.	Nct. Homoeopathy and Yoga in the Treatment of Menstrual Disorders in Females With Polycystic Ovarian Syndrome. https://clinicaltrialsgov/show/NCT03579303. 2018. PubMed PMID: CN-01660908.	excluded	Trial Registry
1390.	Nct. Effects of Muscle Relaxation on Cognitive Function in Patients With Mild Cognitive Impairment and Early Stage Dementia. https://clinicaltrialsgov/show/NCT03507192. 2018. PubMed PMID: CN-01586263.	excluded	Trial Registry	Related Publication: https://pmc.ncbi.nlm.nih.gov/articles/PMC8298867/ DOI: 10.3349/ymj.2021.62.8.717
1391.	Nct. The Effect of Pranayamic Techniques on Obstructive Sleep Apnea Syndrome. https://clinicaltrialsgov/show/NCT04632147. 2020. PubMed PMID: CN-02205649.	excluded	Trial Registry
1392.	Nct. Getting Into Light Exercise for Patients With Heart Failure. https://clinicaltrialsgov/show/NCT04248088. 2020. PubMed PMID: CN-02079887.	excluded	Trial Registry
1393.	Nct. Implementation of a 12-week Adapted Physical Activity (APA) Program in People Suffering From Chronic Insomnia. https://clinicaltrialsgov/show/NCT05294133. 2021. PubMed PMID: CN-02391645.	excluded	Trial Registry
1394.	Nct. Therapeutic Touch and Music in The Menopausal Period. https://clinicaltrialsgov/show/NCT05180266. 2021. PubMed PMID: CN-02358152.	excluded	Trial Registry	Related Publication: https://journals.lww.com/menopausejournal/abstract/2023/12000/the_effects_of_therapeutic_touch_and_music_on.8.aspx DOI: 10.1097/GME.0000000000002269
1395.	Nct. Effects of Brisk Walking Combined With Tai Chi Chuan on Health-Related Physical Fitness and Selected Health Parameters Among Older Chinese Women. https://clinicaltrialsgov/show/NCT04936672. 2021. PubMed PMID: CN-02289789.	excluded	Trial Registry	Related Publication: http://psasir.upm.edu.my/id/eprint/105101/1/FPP%202022%2031%20IR.pdf
1396.	Nct. Effect of Laser Acupuncture Alone or Combined With Pranayama Exercise on Inflammation in Allergic Rhinitis. https://clinicaltrialsgov/show/NCT05553483. 2022. PubMed PMID: CN-02463231.	excluded	Trial Registry
1397.	Nct. Effects of Novel Breathing Behavior Modification Yoga Positioning Integrated Program on Weight Loss. https://clinicaltrialsgov/show/NCT05488574. 2022. PubMed PMID: CN-02431609.	excluded	Trial Registry	Related Publication: https://www.researchgate.net/publication/382690862_The_Effects_of_a_Novel_Deep_Breathing_Program_for_Weight_Reduction_and_Cholesterol_Metabolism DOI:10.32861/ijhms.103.20.26
1398.	Yoga and acupressure help control blood pressure in people with atrial fibrillation. Harv Womens Health Watch. 2013;20(11):8. Epub 2014/05/14. PubMed PMID: 24818280.	excluded	No Arterial Hypertension	Atrial fibrillation
1399.	Aacharya C, Telles S, Sharma SK. Cerebral Hemodynamics and Vagally Mediated HRV Associated with High- and Low-frequency Yoga Breathing: An Exploratory, Randomized, Crossover Study. Int J Yoga. 2024;17(1):29-36. Epub 2024/06/20. doi: 10.4103/ijoy.ijoy_197_23. PubMed PMID: 38899140; PubMed Central PMCID: PMCPMC11185432.	excluded	No Arterial Hypertension	Healthy volunteers
1400.	Abirami P, Judie A. Reduction of risk on newly detected gestational diabetes mellitus by multi model intervention - A hospital based study. International journal of pharmaceutical and clinical research. 2014;6(4):370‐4. PubMed PMID: CN-01043727.	excluded	No Arterial Hypertension	Gestational Diabetes mellitus
1401.	Abishek K, Bakshi SS, Bhavanani AB. The Efficacy of Yogic Breathing Exercise Bhramari Pranayama in Relieving Symptoms of Chronic Rhinosinusitis. Int J Yoga. 2019;12(2):120-3. Epub 2019/05/31. doi: 10.4103/ijoy.IJOY_32_18. PubMed PMID: 31143019; PubMed Central PMCID: PMCPMC6521749.	excluded	No Arterial Hypertension	Rhinosinusitis
1402.	Aggarwal T, Khatri A, Siddiqui SS, Hasan SN, Deepankar, Kulshreshtha M. Pranayama has additive beneficial effects along with medication in bronchial asthma patients. Journal of physiology and pharmacology advances. 2013;3(12):292‐7. PubMed PMID: CN-02290862.	excluded	No Arterial Hypertension	Patiients with Bronchial asthma
1403.	Agte VV, Chiplonkar SA. Sudarshan Kriya Yoga for Improving Antioxidant Status and Reducing Anxiety in Adults. Alternative and Complementary Therapies. 2008;14(2):96-100. doi: 10.1089/act.2008.14204.	excluded	No Arterial Hypertension	Healthy volunteers
1404.	Agte VV, Jahagirdar MU, Tarwadi KV. The effects of Sudarshan Kriya Yoga on some physiological and biochemical parameters in mild hypertensive patients. Indian J Physiol Pharmacol. 2011;55(2):183-7. Epub 2012/02/11. PubMed PMID: 22319901.	excluded	not Only Hypertensive Participants	mixed collective (hypertensive and Healthy participants)
1405.	Akhani P, Banode S, Shah N. Effect of 4 weeks' yoga practice on respiratory function tests in young adults. National Journal of Physiology, Pharmacy and Pharmacology. 2019;9(0):493‐7. doi: 10.5455/njppp.2019.9.0309122032019. PubMed PMID: CN-02010482.	excluded	No Arterial Hypertension	Healthy volunteers
1406.	Amaravathi E, Ramarao NH, Raghuram N, Pradhan B. Yoga-Based Postoperative Cardiac Rehabilitation Program for Improving Quality of Life and Stress Levels: Fifth-Year Follow-up through a Randomized Controlled Trial. Int J Yoga. 2018;11(1):44-52. Epub 2018/01/19. doi: 10.4103/ijoy.IJOY_57_16. PubMed PMID: 29343930; PubMed Central PMCID: PMCPMC5769198.	excluded	No Arterial Hypertension	Patients with coronary artery bypass graft
1407.	Amiri MA, Avandi SM, Esmaeilzadeh S. Effect of six-week pranayama training on serum levels of cortisol and blood pressure in pregnant women in the third trimester. Iranian Journal of Obstetrics, Gynecology and Infertility. 2018;21(6):55-63. doi: 10.22038/ijogi.2018.11633.	excluded	No Arterial Hypertension	pregnant women
1408.	Anasuya B, Deepak KK, Jaryal A. Yoga Practitioners Exhibit Higher Parasympathetic Activity and Baroreflex Sensitivity and Better Adaptability to 40 mm Hg Lower-Body Negative Pressure. Int J Yoga Therap. 2021;31(1). Epub 2021/07/20. doi: 10.17761/2021-D-20-00030. PubMed PMID: 34280261.	excluded	No Arterial Hypertension	yoga practitioners
1409.	Anasuya B, Deepak KK, Jaryal AK. Autonomic Tone and Baroreflex Sensitivity during 70° Head-up Tilt in Yoga Practitioners. Int J Yoga. 2020;13(3):200-6. Epub 2020/12/22. doi: 10.4103/ijoy.IJOY_29_20. PubMed PMID: 33343149; PubMed Central PMCID: PMCPMC7735502.	excluded	No Arterial Hypertension	Healthy volunteers and yoga practitioners
1410.	Anasuya B, Deepak KK, Jaryal AK. The Cardiovascular Variability during Transient 6 degrees Head Down Tilt and Slow Breathing in Yoga Experienced Healthy Individuals. Int J Yoga. 2021;14(3):188-97. Epub 2022/01/13. doi: 10.4103/ijoy.ijoy_79_21. PubMed PMID: 35017860; PubMed Central PMCID: PMCPMC8691439.	excluded	No Arterial Hypertension	Healthy volunteers and yoga practitioners
1411.	Andrabi M, Mumba M, Mathews J, Rattan J, Scheiner A. The Effectiveness of a Yoga Program on Psychological and Cardiovascular Outcomes of Undergraduate Nursing Students. Holist Nurs Pract. 2023;37(5):E69-E74. Epub 2023/08/18. doi: 10.1097/HNP.0000000000000599. PubMed PMID: 37595123.	excluded	No Arterial Hypertension	Healthy volunteers
1412.	Anitha M, Monica Roselin E, Monisha DM, Chella Karthik J. Prevalence of obesity and overweight among medicos in both male and female students. Asian Journal of Pharmaceutical and Clinical Research. 2016;9(3).	excluded	No Arterial Hypertension	Overweight participants
1413.	Ankad RB, Herur A, Patil S, Shashikala GV, Chinagudi S. Effect of short-term pranayama and meditation on cardiovascular functions in healthy individuals. Heart Views. 2011;12(2):58-62. Epub 2011/11/29. doi: 10.4103/1995-705X.86016. PubMed PMID: 22121462; PubMed Central PMCID: PMCPMC3221193.	excluded	No Arterial Hypertension	Healthy volunteers
1414.	Arigo D, Hevel D, Bittel K, Maher JP. Within-person examination of the exercise intention-behavior gap among women in midlife with elevated cardiovascular disease risk. Psychol Sport Exerc. 2022;60. Epub 2022/05/10. doi: 10.1016/j.psychsport.2022.102138. PubMed PMID: 35531355; PubMed Central PMCID: PMCPMC9075694.	excluded	No Arterial Hypertension	middle-aged women
1415.	Arul S, Bupesh G, Vasanth S, Sathish Kumar A. Influence Of Varied Yogasanas On Selected Biochemical Variables. Biochemical and cellular archives. 2020;20(1):2685‐7. doi: 10.35124/bca.2020.20.1.2685. PubMed PMID: CN-02251057.	excluded	No Arterial Hypertension	male students
1416.	Arya NK, Singh K, Malik A, Mehrotra R. Effect of Heartfulness cleaning and meditation on heart rate variability. Indian Heart J. 2018;70 Suppl 3(Suppl 3):S50-S5. Epub 2019/01/01. doi: 10.1016/j.ihj.2018.05.004. PubMed PMID: 30595318; PubMed Central PMCID: PMCPMC6309138.	excluded	No Arterial Hypertension	Healthy volunteers
1417.	Ashok A, Kumar Ku D, Mundayat G. Management of Anxiety in Coronary Artery Bypass Grafting Patients: The Influence of Chair Aerobics and Nadisodhana Pranayama-A Pilot Randomized Clinical Trial. Indian Journal of Pharmaceutical Education and Research. 2023;57(2s):s405-s10. doi: 10.5530/ijper.57.2s.47. PubMed PMID: CN-02578999.	excluded	No Arterial Hypertension	Patients with coronary artery bypass graft
1418.	Athira MS, Sheelajoice PP, Varughese M. Effect of Selected Vestibular Exercises and Yoga Postures on Metabolic Parameters and Anthropometry in Type 2 Diabetic Patients. NeuroQuantology. 2022;20(10):8226‐34. doi: 10.14704/nq.2022.20.10.NQ55807. PubMed PMID: CN-02466324.	excluded	No Arterial Hypertension	Type 2 Diabetes mellitus
1419.	Awdish R, Small B, Cajigas H. Development of a modified yoga program for pulmonary hypertension: a case series. Altern Ther Health Med. 2015;21(2):48-52. Epub 2015/04/02. PubMed PMID: 25830281.	excluded	No Arterial Hypertension	Pulmonary hypertension
1420.	Azeez AM, Puri GD, Samra T, Singh M. Pre-operative short-term pranayama (yoga) decreases intraoperative opioid consumption in patients undergoing on-pump cardiac surgery. Indian J Anaesth. 2022;66(12):873-6. Epub 2023/01/20. doi: 10.4103/ija.ija_199_22. PubMed PMID: 36654899; PubMed Central PMCID: PMCPMC9842083.	excluded	No Arterial Hypertension	Patients undergoing cardiac surgery
1421.	Babbar S, Hill JB, Williams KB, Pinon M, Chauhan SP, Maulik D. Acute feTal behavioral Response to prenatal Yoga: a single, blinded, randomized controlled trial (TRY yoga). Am J Obstet Gynecol. 2016;214(3):399.e1-8. Epub 2016/01/02. doi: 10.1016/j.ajog.2015.12.032. PubMed PMID: 26721782.	excluded	No Arterial Hypertension	pregnant women
1422.	Bagga OP, Gandhi A. A comparative study of the effect of Transcendental Meditation (T.M.) and Shavasana practice on cardiovascular system. Indian Heart J. 1983;35(1):39-45. Epub 1983/01/01. PubMed PMID: 6343229.	excluded	No Arterial Hypertension	Healthy volunteers
1423.	Balaji R, Ramanathan M, Bhavanani AB. Nephroprotective Impact of Adjuvant Yoga Therapy on Diabetes- A Randomised Controlled Trial. Journal of Clinical and Diagnostic Research. 2020;14(12):KC01‐KC4. doi: 10.7860/jcdr/2020/39687.14318. PubMed PMID: CN-02211320.	excluded	No Arterial Hypertension	Type 2 Diabetes mellitus
1424.	Balaji R, Ramanathan M, Bhavanani AB, Ranganadin P, Balachandran K. Effectiveness of Adjuvant Yoga Therapy in Diabetic Lung: A Randomized Control Trial. Int J Yoga. 2019;12(2):96-102. Epub 2019/05/31. doi: 10.4103/ijoy.IJOY_20_18. PubMed PMID: 31143016; PubMed Central PMCID: PMCPMC6521747.	excluded	No Arterial Hypertension	Diabetes mellitus with Diabetic lung
1425.	Balasubramanian S, Janech MG, Warren GW. Alterations in Salivary Proteome following Single Twenty-Minute Session of Yogic Breathing. Evid Based Complement Alternat Med. 2015;2015:376029. Epub 2015/04/16. doi: 10.1155/2015/376029. PubMed PMID: 25873979; PubMed Central PMCID: PMCPMC4383272.	excluded	No Arterial Hypertension	Healthy volunteers
1426.	Banerjee S, Ray Pal S. Impact of dietary intervention devoid of probable endocrine disruptors among hypothyroid obese women consuming Levothyroxine -A Case study. Research Journal of Pharmacy and Technology. 2021;14(12):6579-86. doi: 10.52711/0974-360x.2021.01138.	excluded	No Arterial Hypertension	Obese women
1427.	Bargal S, Nalgirkar V, Patil A, Langade D. Evaluation of the Effect of Left Nostril Breathing on Cardiorespiratory Parameters and Reaction Time in Young Healthy Individuals. Cureus. 2022;14(2):e22351. Epub 2022/04/05. doi: 10.7759/cureus.22351. PubMed PMID: 35371755; PubMed Central PMCID: PMCPMC8938210.	excluded	No Arterial Hypertension	Healthy volunteers
1428.	Barnes VA, Treiber FA, Turner JR, Davis H, Strong WB. Acute effects of transcendental meditation on hemodynamic functioning in middle-aged adults. Psychosomatic Medicine. 1999;61(4):525-31. doi: 10.1097/00006842-199907000-00017.	excluded	No Arterial Hypertension	Healthy volunteers
1429.	Baskaran M, Raman K, Ramani KK, Roy J, Vijaya L, Badrinath SS. Intraocular pressure changes and ocular biometry during Sirsasana (headstand posture) in yoga practitioners. Ophthalmology. 2006;113(8):1327-32. Epub 2006/06/30. doi: 10.1016/j.ophtha.2006.02.063. PubMed PMID: 16806478.	excluded	No Arterial Hypertension	Healthy volunteers from yoga institute
1430.	Begum N, Sendil Kumaran D, Venkatesh G, Kulkarni SB. Study of the utility of short course of yoga to improve reaction time. Journal of Clinical and Diagnostic Research. 2012;6(7 SUPPL.):1241-3.	excluded	No Arterial Hypertension	Healthy male volunteers
1431.	Bennett PN, Parsons T, Ben-Moshe R, Neal M, Weinberg MK, Gilbert K, et al. Intradialytic Laughter Yoga therapy for haemodialysis patients: a pre-post intervention feasibility study. BMC Complement Altern Med. 2015;15:176. Epub 2015/06/10. doi: 10.1186/s12906-015-0705-5. PubMed PMID: 26055513; PubMed Central PMCID: PMCPMC4460843.	excluded	No Arterial Hypertension only	Hemodialysis patients
1432.	Bentur SA, Mishra A, Kumar Y, Thakral S, Garg R. Integrative Therapy based on Yoga, Ayurveda and Modern Western Medicine for treatment of high-risk cases of COVID-19: A telemedicine-based case series. Indian Journal of Traditional Knowledge. 2022;21(3):475-88.	excluded	No Arterial Hypertension	COVID-19 patients
1433.	Benvenutti MJ, Alves EDS, Michael S, Ding D, Stamatakis E, Edwards KM. A single session of hatha yoga improves stress reactivity and recovery after an acute psychological stress task-A counterbalanced, randomized-crossover trial in healthy individuals. Complement Ther Med. 2017;35:120-6. Epub 2017/11/21. doi: 10.1016/j.ctim.2017.10.009. PubMed PMID: 29154056.	excluded	No Arterial Hypertension	Healthy volunteers
1434.	Bera TK, Gore MM, Oak JP. Recovery from stress in two different postures and in Shavasana--a yogic relaxation posture. Indian J Physiol Pharmacol. 1998;42(4):473-8. Epub 2000/06/30. PubMed PMID: 10874346.	excluded	No Arterial Hypertension	Healthy volunteers
1435.	Bernardi L, Passino C, Spadacini G, Bonfichi M, Arcaini L, Malcovati L, et al. Reduced hypoxic ventilatory response with preserved blood oxygenation in yoga trainees and Himalayan Buddhist monks at altitude: evidence of a different adaptive strategy? Eur J Appl Physiol. 2007;99(5):511-8. Epub 2007/01/09. doi: 10.1007/s00421-006-0373-8. PubMed PMID: 17206440.	excluded	No Arterial Hypertension	Yoga trainees and sea-level residents
1436.	Bernardi L, Passino C, Wilmerding V, Dallam GM, Parker DL, Robergs RA, et al. Breathing patterns and cardiovascular autonomic modulation during hypoxia induced by simulated altitude. J Hypertens. 2001;19(5):947-58. Epub 2001/06/08. doi: 10.1097/00004872-200105000-00016. PubMed PMID: 11393679.	excluded	No Arterial Hypertension	Western Yoga trainees and healthy volunteers
1437.	Bernardi L, Sleight P, Bandinelli G, Cencetti S, Fattorini L, Wdowczyc-Szulc J, et al. Effect of rosary prayer and yoga mantras on autonomic cardiovascular rhythms: comparative study. BMJ. 2001;323(7327):1446-9. Epub 2001/12/26. doi: 10.1136/bmj.323.7327.1446. PubMed PMID: 11751348; PubMed Central PMCID: PMCPMC61046.	excluded	No Arterial Hypertension	Healthy volunteers
1438.	Bernotiene G, Slapsinskaite A, Berskiene K, Daunoraviciene A, Vainoras A, Razon S. Yoga's Effects on the Cardiovascular System of Healthy Women: Implications for Best Practices. Altern Ther Health Med. 2020;26(5):18-26. Epub 2020/07/15. PubMed PMID: 32663177.	excluded	No Arterial Hypertension	Healthy women
1439.	Bertisch SM, Hamner J, Taylor JA. Slow Yogic Breathing and Long-Term Cardiac Autonomic Adaptations: A Pilot Study. J Altern Complement Med. 2017;23(9):722-9. Epub 2017/04/19. doi: 10.1089/acm.2016.0074. PubMed PMID: 28418684; PubMed Central PMCID: PMCPMC5610387.	excluded	No Arterial Hypertension	yoga practitioners and healthy volunteers
1440.	Beura S, Patnaik L, Sahu M. Effectiveness of lifestyle related interventions to improve quality of life among postmenopausal women in selected slums of Bhubaneswar: A community based quasi experimental study. J Educ Health Promot. 2023;12:388. Epub 2024/02/09. doi: 10.4103/jehp.jehp_599_23. PubMed PMID: 38333177; PubMed Central PMCID: PMCPMC10852166.	excluded	No Arterial Hypertension	Postmenopausal women
1441.	Bhagat A, Srivastav S, Malhotra AS, Rohilla R, Sidana AK, Deepak KK. Role of Meditation in Ameliorating Examination Stress Induced Changes in Cardiovascular and Autonomic Functions. Ann Neurosci. 2023;30(3):188-96. Epub 2023/10/02. doi: 10.1177/09727531231169629. PubMed PMID: 37779551; PubMed Central PMCID: PMCPMC10540765.	excluded	No Arterial Hypertension	Healthy volunteers
1442.	Bhagat OL, Kharya C, Jaryal A, Deepak KK. Acute effects on cardiovascular oscillations during controlled slow yogic breathing. Indian J Med Res. 2017;145(4):503-12. Epub 2017/09/02. doi: 10.4103/ijmr.IJMR_830_15. PubMed PMID: 28862183; PubMed Central PMCID: PMCPMC5663165.	excluded	No Arterial Hypertension	Healthy volunteers
1443.	Bhagel P, Kumar R, Pathak A, Halder K, Bandyopadhyay A, Saha M. Effects of yogic interventions on cardiopulmonary and endothelial health at high altitude: A prospective longitudinal interventional study. Applied Biological Research. 2023;25(1):44-54. doi: 10.5958/0974-4517.2023.00005.8.	excluded	No Arterial Hypertension	Healthy male volunteers
1444.	Bhanushali D, Tyagi R, Limaye Rishi Nityapragya N, Anand A. Effect of mindfulness meditation protocol in subjects with various psychometric characteristics at high altitude. Brain Behav. 2020;10(5):e01604. Epub 2020/03/25. doi: 10.1002/brb3.1604. PubMed PMID: 32207242; PubMed Central PMCID: PMCPMC7218243.	excluded	No Arterial Hypertension	Healthy volunteers
1445.	Bharadwaj I, Kulshrestha A. Effect of yogic intervention on blood pressure and Alpha- EEG level of working women. Indian Journal of Traditional Knowledge. 2013;12(3):542-6.	excluded	No Arterial Hypertension	Working women
1446.	Bhargav H, Nagendra HR, Gangadhar BN, Nagarathna R. Frontal hemodynamic responses to high frequency yoga breathing in schizophrenia: a functional near-infrared spectroscopy study. Front Psychiatry. 2014;5(MAR):29. Epub 2014/04/10. doi: 10.3389/fpsyt.2014.00029. PubMed PMID: 24715879; PubMed Central PMCID: PMCPMC3970016.	excluded	No Arterial Hypertension	Schizophrenic patients
1447.	Bhargava R, Gogate MG, Mascarenhas JF. Autonomic responses to breath holding and its variations following pranayama. Indian J Physiol Pharmacol. 1988;32(4):257-64. Epub 1988/10/01. PubMed PMID: 3215678.	excluded	No Arterial Hypertension	Healthy male volunteers
1448.	Bharshankar JR, Bharshankar RN, Deshpande VN, Kaore SB, Gosavi GB. Effect of yoga on cardiovascular system in subjects above 40 years. Indian J Physiol Pharmacol. 2003;47(2):202-6. Epub 2004/07/17. PubMed PMID: 15255625.	excluded	No Arterial Hypertension	Yoga practitioners and healthy volunteers over 40y
1449.	Bharshankar JR, Mandape AD, Phatak MS, Bharshankar RN. Autonomic Functions In Raja-yoga Meditators. Indian J Physiol Pharmacol. 2015;59(4):396-401. Epub 2016/08/17. PubMed PMID: 27530006.	excluded	No Arterial Hypertension	Yoga practitioners and healthy volunteers
1450.	Bhartia N, Jain S, Shankar N, Rajaram S, Gupta M. Effects of antenatal yoga on maternal stress and clinical outcomes in north indian women: A randomised controlled trial. Journal, Indian Academy of Clinical Medicine. 2019;20(1):10-4.	excluded	No Arterial Hypertension	pregnant women
1451.	Bhasin MK, Dusek JA, Chang BH, Joseph MG, Denninger JW, Fricchione GL, et al. Relaxation response induces temporal transcriptome changes in energy metabolism, insulin secretion and inflammatory pathways. PLoS One. 2013;8(5):e62817. Epub 2013/05/08. doi: 10.1371/journal.pone.0062817. PubMed PMID: 23650531; PubMed Central PMCID: PMCPMC3641112.	excluded	No Arterial Hypertension	yoga practitioners and healthy volunteers
1452.	Bhaskaran S, Mondal S, Jagtap S, Vidyasagar P. Effects of gravity and posture on the human cardiovascular system. International Journal of Integrative Biology. 2009;5(3):171-5.	excluded	No Arterial Hypertension	Healthy volunteers
1453.	Bhatnagar A, Tripathi Y, Kumar A. Change in Oxidative Stress of Normotensive Elderly Subjects Following Lifestyle Modifications. J Clin Diagn Res. 2016;10(9):CC09-CC13. Epub 2016/10/30. doi: 10.7860/JCDR/2016/20184.8469. PubMed PMID: 27790427; PubMed Central PMCID: PMCPMC5071927.	excluded	No Arterial Hypertension	Healthy elderly volunteers
1454.	Bhattacharya S, Pandey US, Verma NS. Improvement in oxidative status with yogic breathing in young healthy males. Indian J Physiol Pharmacol. 2002;46(3):349-54. Epub 2003/03/05. PubMed PMID: 12613400.	excluded	No Arterial Hypertension	Healthy male volunteers
1455.	Bhavanani AB, Ramanathan M, Balaji R, Pushpa D. Comparative immediate effect of different yoga asanas on heart rate and blood pressure in healthy young volunteers. Int J Yoga. 2014;7(2):89-95. Epub 2014/07/19. doi: 10.4103/0973-6131.133870. PubMed PMID: 25035617; PubMed Central PMCID: PMCPMC4097908.	excluded	No Arterial Hypertension	Healthy volunteers
1456.	Bhavanani AB, Ramanathan M, Balaji R, Pushpa D. Differential effects of uninostril and alternate nostril pranayamas on cardiovascular parameters and reaction time. Int J Yoga. 2014;7(1):60-5. Epub 2014/07/19. doi: 10.4103/0973-6131.123489. PubMed PMID: 25035609; PubMed Central PMCID: PMCPMC4097918.	excluded	No Arterial Hypertension	Yoga practitioners
1457.	Bhavanani AB, Ramanathan M, Madanmohan. Single session of integrated "silver yoga" program improves cardiovascular parameters in senior citizens. J Intercult Ethnopharmacol. 2015;4(2):134-7. Epub 2015/09/25. doi: 10.5455/jice.20141228065658. PubMed PMID: 26401400; PubMed Central PMCID: PMCPMC4566779.	excluded	No Arterial Hypertension	Healthy elderly volunteers
1458.	Bhavanani AB, Udupa K, Madanmohan, Ravindra P. A comparative study of slow and fast suryanamaskar on physiological function. Int J Yoga. 2011;4(2):71-6. Epub 2011/10/25. doi: 10.4103/0973-6131.85489. PubMed PMID: 22022125; PubMed Central PMCID: PMCPMC3193657.	excluded	No Arterial Hypertension	School children
1459.	Bhavani M, Gomathi M, Ranjini OM. A RANDOMISED CONTROLLED TRIAL TO FIND OUT THE COMPLEMENTARY EFFECT OF SAVASANA ON DEPTH OF ANAESTHESIA DURING INTUBATION AS MEASURED BY PATIENT STATE INDEX IN PATIENTS UNDERGOING HEAD AND NECK SURGERIES. International journal of academic medicine and pharmacy. 2024;6(1):1426‐9. doi: 10.47009/jamp.2024.6.1.284. PubMed PMID: CN-02669790.	excluded	No Arterial Hypertension	Patients undergoing head and neck surgery
1460.	Bhowmik Bhunia G, Ray US. Improvement in muscular strength, body flexibility and balance by yogasana and with reduced detraining effects by yoga breathing maneuvers: A non-randomized controlled study. J Ayurveda Integr Med. 2024;15(1):100815. Epub 2024/01/02. doi: 10.1016/j.jaim.2023.100815. PubMed PMID: 38157658; PubMed Central PMCID: PMCPMC10787260.	excluded	No Arterial Hypertension	Healthy male volunteers
1461.	Bijlani RL, Vempati RP, Yadav RK, Ray RB, Gupta V, Sharma R, et al. A brief but comprehensive lifestyle education program based on yoga reduces risk factors for cardiovascular disease and diabetes mellitus. J Altern Complement Med. 2005;11(2):267-74. Epub 2005/05/04. doi: 10.1089/acm.2005.11.267. PubMed PMID: 15865492.	excluded	No Arterial Hypertension/ not Only Hypertensive Participants	Mixed cardiovascular risk factors as diagnoses
1462.	Biswas D, Yeola M, Naik A. A study of Rajyoga meditation on quality of life of patients with fibroadenosis. Journal of Datta Meghe Institute of Medical Sciences University. 2012;7(4):247-52.	excluded	No Arterial Hypertension	Fibroadenosis
1463.	Blank SE. Physiological responses to iyengar yoga performed by trained practitioners. Journal of Exercise Physiology Online. 2006;9(1):7-23.	excluded	No Arterial Hypertension	Yoga practitioners
1464.	Blumenthal JA, Emery CF, Madden DJ, Coleman RE, Riddle MW, Schniebolk S, et al. Effects of exercise training on cardiorespiratory function in men and women older than 60 years of age. Am J Cardiol. 1991;67(7):633-9. Epub 1991/03/15. doi: 10.1016/0002-9149(91)90904-y. PubMed PMID: 2000798.	excluded	No Arterial Hypertension	Healthy elderly volunteers
1465.	Blumenthal JA, Emery CF, Madden DJ, George LK, Coleman RE, Riddle MW, et al. Cardiovascular and behavioral effects of aerobic exercise training in healthy older men and women. J Gerontol. 1989;44(5):M147-57. Epub 1989/09/01. doi: 10.1093/geronj/44.5.m147. PubMed PMID: 2768768.	excluded	No Arterial Hypertension	Healthy elderly volunteers
1466.	Boehnke KF, LaMore C, Hart P, Zick SM. Feasibility study of a modified yoga program for chronic pain among elderly adults in assisted and independent living. Explore (NY). 2022;18(1):104-7. Epub 2020/12/02. doi: 10.1016/j.explore.2020.11.010. PubMed PMID: 33257263.	excluded	No Arterial Hypertension	Chronic pain patients
1467.	Bouya S, Rezaie Keikhaie L, Hosseini S, Rezaie Keikhaie K. The effect of yoga on uterine artery Doppler indices, maternal and fetal complications in pregnant women: A quasi-experimental study. J Ayurveda Integr Med. 2021;12(1):70-4. Epub 2020/09/21. doi: 10.1016/j.jaim.2020.07.003. PubMed PMID: 32950349; PubMed Central PMCID: PMCPMC8039333.	excluded	No Arterial Hypertension	Pregnant women
1468.	Bowman AJ, Clayton RH, Murray A, Reed JW, Subhan MM, Ford GA. Effects of aerobic exercise training and yoga on the baroreflex in healthy elderly persons. Eur J Clin Invest. 1997;27(5):443-9. Epub 1997/05/01. doi: 10.1046/j.1365-2362.1997.1340681.x. PubMed PMID: 9179553.	excluded	No Arterial Hypertension	Healthy elderly volunteers
1469.	Boxer RS, Kleppinger A, Brindisi J, Feinn R, Burleson JA, Kenny AM. Effects of dehydroepiandrosterone (DHEA) on cardiovascular risk factors in older women with frailty characteristics. Age Ageing. 2010;39(4):451-8. Epub 2010/05/21. doi: 10.1093/ageing/afq043. PubMed PMID: 20484057; PubMed Central PMCID: PMCPMC2899943.	excluded	No Arterial Hypertension	Healthy elderly women
1470.	Bringmann HC, Bogdanski M, Seifert G, Voss A. Impact of Meditation-Based Lifestyle Modification on HRV in Outpatients With Mild to Moderate Depression: An Exploratory Study. Front Psychiatry. 2022;13:808442. Epub 2022/06/28. doi: 10.3389/fpsyt.2022.808442. PubMed PMID: 35757223; PubMed Central PMCID: PMCPMC9218213.	excluded	No Arterial Hypertension	Participants with depression/anxiety disorder
1471.	Brinsley J, Smout M, Girard D, Davison K. Acute mood and cardiovascular responses to moderate intensity vinyasa yoga, static yin yoga and aerobic exercise in people with depression and/or anxiety disorders: A 5-arm randomised controlled trial. Mental Health and Physical Activity. 2022;22. doi: 10.1016/j.mhpa.2022.100450.	excluded	No Arterial Hypertension	Participants with depression/anxiety disorder
1472.	Browning KK, Kue J, Lyons F, Overcash J. Feasibility of Mind-Body Movement Programs for Cancer Survivors. Oncol Nurs Forum. 2017;44(4):446-56. Epub 2017/06/21. doi: 10.1188/17.ONF.446-456. PubMed PMID: 28632239.	excluded	No Arterial Hypertension	Cancer survivors
1473.	Cade WT, Reeds DN, Mondy KE, Overton ET, Grassino J, Tucker S, et al. Yoga lifestyle intervention reduces blood pressure in HIV-infected adults with cardiovascular disease risk factors. HIV Med. 2010;11(6):379-88. Epub 2010/01/12. doi: 10.1111/j.1468-1293.2009.00801.x. PubMed PMID: 20059570; PubMed Central PMCID: PMCPMC2889007.	excluded	No Arterial Hypertension	HIV-infected adults
1474.	Carlson LE, Speca M, Faris P, Patel KD. One year pre-post intervention follow-up of psychological, immune, endocrine and blood pressure outcomes of mindfulness-based stress reduction (MBSR) in breast and prostate cancer outpatients. Brain Behav Immun. 2007;21(8):1038-49. Epub 2007/05/25. doi: 10.1016/j.bbi.2007.04.002. PubMed PMID: 17521871.	excluded	No Arterial Hypertension	Prostate cancer patients
1475.	Cebria IIMD, Tortosa-Chulia MA, Igual-Camacho C, Sancho P, Galiana L, Tomas JM. [Cost-consequence analysis of respiratory preventive intervention among institutionalized older people: randomized controlled trial]. Rev Esp Geriatr Gerontol. 2014;49(5):203-9. Epub 2014/01/15. doi: 10.1016/j.regg.2013.11.002. PubMed PMID: 24417971.	excluded	No Arterial Hypertension	Institutionalized elderly volunteers
1476.	Chakrabarty J, Vidyasagar M, Fernandes D, Joisa G, Varghese P, Mayya S. Effectiveness of pranayama on cancer-related fatigue in breast cancer patients undergoing radiation therapy: A randomized controlled trial. Int J Yoga. 2015;8(1):47-53. Epub 2015/01/06. doi: 10.4103/0973-6131.146062. PubMed PMID: 25558133; PubMed Central PMCID: PMCPMC4278135.	excluded	No Arterial Hypertension	Breast cancer patients
1477.	Chakrabarty J, Vidyasagar MS, Fernandes D, Bhat V, Nagalakshmi, Joisa G, et al. Effectiveness of pranayama on the levels of serum protein thiols and glutathione in breast cancer patients undergoing radiation therapy: a randomized controlled trial. Indian journal of physiology and pharmacology. 2013;57(3):225‐32. PubMed PMID: CN-00914136.	excluded	No Arterial Hypertension	Breast cancer patients
1478.	Chakrabarty J, Vidyasagar MS, Fernandes D, Mayya S. Emotional Aspects and Pranayama in Breast Cancer Patients Undergoing Radiation Therapy: A Randomized Controlled Trial. Asia Pac J Oncol Nurs. 2016;3(2):199-204. Epub 2016/12/17. doi: 10.4103/2347-5625.177390. PubMed PMID: 27981159; PubMed Central PMCID: PMCPMC5123491.	excluded	No Arterial Hypertension	Breast cancer patients
1479.	Chandra S, Sharma G, Sharma M, Jha D, Mittal AP. Workload regulation by Sudarshan Kriya: an EEG and ECG perspective. Brain Inform. 2017;4(1):13-25. Epub 2016/10/18. doi: 10.1007/s40708-016-0055-1. PubMed PMID: 27747823; PubMed Central PMCID: PMCPMC5319952.	excluded	No Arterial Hypertension	Healthy volunteers
1480.	Chandrababu R, Kurup SB, Ravishankar N, Ramesh J. Effect of pranayama on anxiety and pain among patients undergoing cardiac surgery: A non-randomized controlled trial. Clinical Epidemiology and Global Health. 2019;7(4):606-10. doi: 10.1016/j.cegh.2019.01.009.	excluded	No Arterial Hypertension	Patients undergoing cardiac surgery
1481.	Chandrashekar KA, Kammar KF, Shenoy JP, Shivakumar J, Pai PG. Can short term practice of shavasana modify autonomic status in early stage of bronchial asthma? Research Journal of Pharmaceutical, Biological and Chemical Sciences. 2013;4(1):932-8.	excluded	No Arterial Hypertension	Patients with Bronchial asthma
1482.	Chattha R, Raghuram N, Venkatram P, Hongasandra NR. Treating the climacteric symptoms in Indian women with an integrated approach to yoga therapy: a randomized control study. Menopause. 2008;15(5):862-70. Epub 2008/05/09. doi: 10.1097/gme.0b013e318167b902. PubMed PMID: 18463543.	excluded	No Arterial Hypertension	Women with climacteric symptoms
1483.	Chattopadhyay K, Mishra P, Singh K, Singh K, Harris T, Hamer M, et al. Yoga Programme for Type 2 Diabetes Prevention (YOGA-DP) Among High-Risk People in India: A Multicenter Feasibility Randomized Controlled Trial. Diabetes Ther. 2023;14(7):1137-54. Epub 2023/04/01. doi: 10.1007/s13300-023-01395-4. PubMed PMID: 37002475; PubMed Central PMCID: PMCPMC10066010.	excluded	No Arterial Hypertension	Adults with elevated fasting-glucose levels
1484.	Chaudhary A, Singh UN, Paudel P, Thapa N, Khadka K, Sah PK, et al. Characteristics and outcomes of hospitalized adults with COVID-19 in Nepal: a multicenter, prospective cohort study. J Infect Dev Ctries. 2022;16(3):469-77. Epub 2022/04/12. doi: 10.3855/jidc.13881. PubMed PMID: 35404852.	excluded	No Arterial Hypertension	COVID-19 patients (hospitalized)
1485.	Chaudhary M, Chadha V, Mishra R, Sodhi HS, Ahmed QR. To Compare the effects of Yoga program and Walking Exercise on Cardiac Function in Young Adults. European journal of molecular and clinical medicine. 2022;9(3):1427‐31. PubMed PMID: CN-02394310.	excluded	No Arterial Hypertension	Healthy volunteers
1486.	Chauhan A, Semwal DK, Mishra SP, Semwal RB. Yoga Practice Improves the Body Mass Index and Blood Pressure: A Randomized Controlled Trial. Int J Yoga. 2017;10(2):103-6. Epub 2017/05/27. doi: 10.4103/ijoy.IJOY_46_16. PubMed PMID: 28546682; PubMed Central PMCID: PMCPMC5433109.	excluded	No Arterial Hypertension	Healthy volunteers
1487.	Chauhan S, Patra S, Singh SP, Lakhani JD. Combined effect of yoga and naturopathy in uncomplicated varicose vein disease - a prospective randomized controlled trial. J Ayurveda Integr Med. 2023;14(3):100718. Epub 2023/06/26. doi: 10.1016/j.jaim.2023.100718. PubMed PMID: 37356369; PubMed Central PMCID: PMCPMC10320501.	excluded	No Arterial Hypertension	Patients with uncomplicated varicose vein
1488.	Chavan BS, Sharma M, Kumar S. Effect of yoga and physical exercises on components of metabolic syndrome among persons with intellectual disability. Indian Journal of Social Psychiatry. 2020;36(4):363-4. doi: 10.4103/ijsp.ijsp_229_20.	excluded	No Arterial Hypertension	People with intellectual impairment
1489.	Chawla JK, Arya T, Sharma R, Kumar P. Effect of Suryanamaskar on the Sleep Quality and General Well-being among Young Adults: A Quasi-experimental Study. Journal of Clinical and Diagnostic Research. 2022;16(10):YC06‐YC9. doi: 10.7860/jcdr/2022/57340.17094. PubMed PMID: CN-02503479.	excluded	No Arterial Hypertension	Healthy volunteers
1490.	Chaya MS, Kurpad AV, Nagendra HR, Nagarathna R. The effect of long term combined yoga practice on the basal metabolic rate of healthy adults. BMC Complement Altern Med. 2006;6:28. Epub 2006/09/02. doi: 10.1186/1472-6882-6-28. PubMed PMID: 16945127; PubMed Central PMCID: PMCPMC1564415.	excluded	No Arterial Hypertension	Healthy volunteers
1491.	Cheema BS, Marshall PW, Chang D, Colagiuri B, Machliss B. Effect of an office worksite-based yoga program on heart rate variability: a randomized controlled trial. BMC Public Health. 2011;11:578. Epub 2011/07/21. doi: 10.1186/1471-2458-11-578. PubMed PMID: 21771340; PubMed Central PMCID: PMCPMC3154869.	excluded	No Arterial Hypertension	Yoga practitioners and healthy volunteers
1492.	Chen KM, Fan JT, Wang HH, Wu SJ, Li CH, Lin HS. Silver yoga exercises improved physical fitness of transitional frail elders. Nurs Res. 2010;59(5):364-70. Epub 2010/09/03. doi: 10.1097/NNR.0b013e3181ef37d5. PubMed PMID: 20808194.	excluded	No Arterial Hypertension	Elderly volunteers
1493.	Chen KM, Tseng WS. Pilot-testing the effects of a newly-developed silver yoga exercise program for female seniors. J Nurs Res. 2008;16(1):37-46. Epub 2008/03/19. doi: 10.1097/01.jnr.0000387288.76430.bb. PubMed PMID: 18348106.	excluded	No Arterial Hypertension	Elderly volunteers
1494.	Chen KM, Tseng WS, Ting LF, Huang GF. Development and evaluation of a yoga exercise programme for older adults. J Adv Nurs. 2007;57(4):432-41. Epub 2007/02/13. doi: 10.1111/j.1365-2648.2007.04115.x. PubMed PMID: 17291207.	excluded	No Arterial Hypertension	Elderly female volunteers
1495.	Chen Q, Yang G, Lin S, Li M, Liu Z, Fu Y, et al. The effects of mindfulness-based stress reduction therapy combined with intensive education on the effectiveness of the care and the awareness rate in patients with arthritis and diabetes. Am J Transl Res. 2021;13(4):3190-7. Epub 2021/05/22. PubMed PMID: 34017488; PubMed Central PMCID: PMCPMC8129383.	excluded	No Arterial Hypertension	Patients with arthritis and Diabetes mellitus
1496.	Chhajer B, Singh V, Kumari G, Lohmor M. Effect of Yoga Based Lifestyle Intervention on Coronary Artery Disease Patients. Biomedical and Pharmacology Journal. 2018;11(3):1275-89. doi: 10.13005/bpj/1489.	excluded	no arterial Hypertension only	Patients with cardiovascular diseases/risk factors
1497.	Chhugani KJ, Metri K, Babu N, Nagendra HR. Effects of Integrated Yoga Intervention on Psychopathologies and Sleep Quality Among Professional Caregivers of Older Adults With Alzheimer's Disease: A Controlled Pilot Study. Adv Mind Body Med. 2018;32(3):18-22. Epub 2019/08/02. PubMed PMID: 31370033.	excluded	No Arterial Hypertension	Female caregivers
1498.	Chobe MP, Nanjundaiah RM, Chobe S. Designing and validation of a yoga-based module for obesity with metabolic comorbidities. J Complement Integr Med. 2020;18(1):159-63. Epub 2020/07/13. doi: 10.1515/jcim-2019-0249. PubMed PMID: 32653875.	excluded	No Arterial Hypertension	Module developement for Yoga, no intervention
[truncated: 708 more rows]

## Sheet: Tabelle4
1.	Abdul-Aziz AA, Altawil M, Lyon A, MacEachern M, Richardson CR, Rubenfire M, et al. Lifestyle Therapy for the Management of Atrial Fibrillation. Am J Cardiol. 2018;121(9):1112-7. Epub 2018/04/14. doi: 10.1016/j.amjcard.2018.01.023. PubMed PMID: 29650239.
[truncated: 356 more rows]
